# Supplementary material for: Reovirus uses macropinocytosis-mediated entry and fast axonal transport to infect neurons
Source: PLoS Pathog. 2020 Feb 28;16(2):e1008380. doi: 10.1371/journal.ppat.1008380 (PMC7065821; doi:10.1371/journal.ppat.1008380)
Supplement: S1 Dataset — (XLSX) [file ppat.1008380.s011.xlsx]

## Sheet: Fig 1
Fig 1B				Fig 1D
Infected neurons/field (Normalized to T3SA+)
CNs				DRGNs
T1L	T3SA+	T3SA-		T1L	T3SA+	T3SA-
3.19	105.31	17.24		76.2097	112.5	86.6936
3.76	94.69	15.86		94.3548	87.5	114.919
0.76	89.98	14.82		62.5		37.9032
0.87	110.02	15.34		47.9839		46.371
4.63	96.05	14.46		129.22	106.045	70.0252
6.29	98.62	11.83		136.64	96.2429	122.285
4.56	105.34	15.41		134.51	93.95	67.1705
3.52	94.93	48.97		116.26	103.76	152.856
3.45	97.74	43.61
2.52	107.34	45.56

## Sheet: Fig 2
Fig 2B
	Inoculated compartment				Opposing compartment
Time post-inoculation (h)	0	24	48		0	24	48
Viral titer Log10(PFU/compartment)	4.31	6.8	7.79		0.91	0.91	0.91
	3.96	6.9	8.01		0.91	0.91	0.91
Fig 2D
	Axonal compartment (post-somal inoculation)					Somal compartment (post-axonal inoculation)
Time post-inoculation (h)	0	24	48	72		0	24	48	72
Viral titer Log10(PFU/compartment)	0.9	2.4	1.7	0.9		0.9	0.9	3.1	4.3
	0.9	0.9	0.9	2		0.9	2.5	3.6	4.8
	0.9	0.9	2.7	0.9		0.9	0.9	5.1	5.7
	0.9	0.9	0.9	0.9		0.9	0.9	5	6
	0.9	0.9	0.9	0.9		0.9	0.9	4.82	5.66

## Sheet: Fig 3
Fig 3A						Fig 3E
	Virus puncta transported/field (Normalized to control)					Virus puncta transported/field (Normalized to control)
	Control	Ciliobrevin A	Nocodazole			CN				DRGN
	100	23.743	28.7129			T1L	T3SA+	T3SA-		T1L	T3SA+	T3SA-
	100	17.1721	39.604			0.573248	100	62.8242		33.6332	100	40.4844
	100	10.7523	16.8317			3.43949	100	58.6938		40	100	55.4545
	100		34.386			0.343407	100	32.967		66.7904	100	73.4694
	93.8165					4.32143	100			75.625	100	75
	106.183						100
Fig 3D
	Track speed (um/s)
	CN			DRGN
	T3SA-	T3SA+		T3SA-	T3SA+	T1L		T3SA+ (MF)
	1.66745	0.130621		2.1684	0.241412	0.479548		1.57679
	0.227934	0.203202		0.780056	0.133853	1.36398		1.78875
	1.04929	0.081662		1.07383	0.834487	1.05008		1.65349
	1.04929	0.418281		0.332331	0.992057	2.35548		2.89346
	0.990767	0.615795		0.218503	0.992057	1.16588		1.17261
	0.165963	0.957896		0.955095	1.06409	2.30994		1.22208
	0.209926	0.871044		0.412496	0.151371	2.30994		1.05198
	0.209926	1.31728		0.108845	0.845055	1.35784		1.43465
	1.6095	1.05862		1.0077	0.736796	1.75055		1.7669
	0.878819	1.3792		0.141637	0.444797	1.75055		2.89171
	0.392173	0.884487		1.47053	0.38013	1.64381		2.26703
	1.53007	0.659998		0.61482	0.983521	0.075775		3.08893
	0.202107	1.23298		0.55526	1.9407	1.68348		2.15247
	1.57732	0.145694		0.447218	0.817124	1.93405		2.16851
	0.237039	0.319025		0.447218	0.176447	1.4241		2.47776
	2.53619	1.37638		1.3203	2.73453	1.26437		2.47776
	1.79944	1.37638		0.949244	0.265253	0.336376		3.1993
	1.17473	1.51005		0.45698	0.071294	0.473408		2.99194
	2.21116	0.123932		2.05927	1.05099	0.803455		2.99194
	2.21116	0.082694		2.36963	0.113294	0.731579		3.02204
	1.27258	0.117538		0.362546	1.20929	0.731579		3.02204
	0.904296	0.635419		1.59766	0.833847	2.03517		2.38997
	0.634888	0.186407		1.8194	0.487664	0.188951		3.29553
	1.52646	0.034899		0.703863	0.170573	0.188951		3.59177
	0.292212	1.34369		0.470944	0.170573	1.80345		2.59053
	1.25207	1.68974		1.20927	0.170573	2.75515		2.96518
	0.789151	0.451757		1.26496	0.470979	0.759252		3.51487
	0.789151	0.039504		1.26496	1.45645	1.38194		3.58929
	0.789151	1.14427		0.378347	1.54598	0.094552		4.09592
	2.55709	1.30367		1.52156	1.80615	0.431844		3.01455
	1.36679	1.01581		2.24221	2.2899	0.029489		2.0475
	1.36679	0.133304		0.737861	2.14116	2.14179		1.47813
	0.203218	0.541158		0.477889	0.875903	2.14042		1.23847
	3.11644	0.16446		2.24358	3.62758	0.690259		1.19137
	2.74347	0.16446		2.1931	0.822795	1.29454		2.14392
	0.636827	0.95745		1.0254	0.822795	0.237627		2.06714
	3.15361	1.64122		1.24187	2.06671	0.208845		3.418
	2.5126	0.250162		1.19851	1.37118	1.75319		0.363383
	0.872892	1.32854		0.080651	0.798618	0.412531		3.139
	1.642	1.32854		0.289618	0.239845	1.23043		2.95083
	0.754117	2.41995		2.19031	1.78772	0.995455		0.227376
	1.90673	1.92089		0.558207	1.78772	2.85377		1.90339
	1.90673	0.647767		0.558207	1.12114	2.52729		2.72141
	1.70193	1.10345		0.386668	1.45402	1.96069		2.54381
	1.19207	1.27591		1.54737	0.383742	0.072193		2.54381
	0.165894	1.63467		1.42106	0.59946	2.0605		2.5472
	3.46588	0.618613		0.424204	0.273175	1.74683		1.74499
	1.3319	0.011551		2.01712	1.32114	0.108191		1.74499
	0.418722	0.855004		0.861797	0.288816	3.40097		1.83187
	1.72855	1.30771		0.441495	3.03393	1.50976		1.46866
	0.592226	2.33367		1.44727	1.88253	1.34391		2.41006
	0.592226	0.379796		1.50433	0.23692	1.21613		1.32858
	0.092881	1.04384		1.13492	0.11537	2.03264		2.77322
	1.83747	1.84719		1.13492	0.091137	0.348256		0.82755
	0.712612	0.184706		2.89552	0.091137	1.24043		0.980814
	0.712612	0.957875		1.07239	1.96867	0.458001		1.94364
	2.76816	0.365937		2.48786	1.10376	0.879901		1.19557
	2.76816	0.85216		0.182937	0.214519	1.19729		3.08371
	1.53709	1.46953		1.92966	0.89992	0.267241		1.45202
	1.81311	0.890166		0.227027	2.43107	0.09685		2.15996
	1.99544	0.216685		1.04654	0.233343	0.024505		0.9624
	1.99544	0.157709		0.408976	1.83262	0.451974		3.35026
	1.7232	0.198588		0.255729	1.3058	0.206104		1.8728
	2.88673	0.688268		1.99319	0.648463	0.206104		1.8728
	2.88673	0.989751		0.432302	1.09845	0.101792		0.980967
	0.232224	0.113919		1.18911	1.16613	0.434224		0.605634
	0.232224	2.23905		0.504118	1.16613	0.016944		2.7652
	1.10832	1.06337		2.03355	1.16613	0.736153		1.76457
	1.10832	1.0263		1.92153	0.166027	0.714889		1.44892
	1.10832	1.20266		1.92153	1.24701	1.46264		3.77779
	1.02211	0.221429		0.236645	0.65789	0.129349		2.18779
	1.02211	1.11377		2.43206	0.537668	0.160696		2.24651
	0.652011	1.37612		1.93054	1.09904	0.160696		3.31855
	0.096755	0.152608		1.0963	0.101678	0.63602		4.14491
	0.411899	0.636318		0.332877	0.101678	0.656518		4.61057
	0.761566	2.14416		0.969333	0.149198	0.656518		3.50984
	0.761566	0.761739		0.378187	0.417139	0.737031		1.79007
	1.92416	0.772817		0.640554	0.178287	0.887403		2.05934
	1.27147	1.18276		0.516956	0.118137	1.0872		1.88696
	0.15321	1.19989		1.43447	1.44319	0.327956		1.4986
	2.13148	1.53236		0.667458	0.782135	0.327956		1.57551
	0.274773	2.47689		1.76594	0.222365	0.327956		0.368846
	2.51885	0.103924		2.16307	0.222365	0.119718		1.15173
	2.53191	3.26635		2.29912	0.628289	0.132024		0.412817
	1.41826	0.529343		1.53345	0.823982	1.15167		2.07271
	2.31261	2.1605		2.74581	0.446765	0.131778		2.33332
	2.70686	1.53378		2.98179	0.239837	0.905898		1.12593
	0.266895	1.53378		1.87795	0.325947	0.905898		0.597656
	0.87901	0.791058		0.999784	0.700931	0.905898		0.433983
	1.99918	1.41501		1.51707	1.66002	1.1515		1.9007
	1.33002	0.883538		1.51707	1.41155	1.44868		0.370082
	1.19659	1.22989		2.75067	1.9064	1.05963		2.60296
	1.10486	2.64173		1.47277	0.138239	1.68014		1.33729
	0.432725	1.46866		3.00068	2.58767	2.26863		2.78526
	0.225748	0.560527		2.10976	1.50426	1.80487		1.81376
	0.225748	2.33993		2.28501	1.37052	1.71651		1.75636
	0.225748	2.3104		2.89366	0.625143	2.38304		3.15939
	1.99814	2.12435		0.528785	0.942875	1.27395		2.79924
	0.214832	0.482947		1.21612	0.048075	1.79343		1.34986
	0.98602	0.199517		0.58151	0.774259	1.469		1.37358
	1.61713	1.03667		0.312798	0.224662	1.469		1.39295
	1.61713	1.03667		3.47259	0.573941	0.973297		1.6731
	0.959996	0.257357		0.432958	0.224667	2.20124		1.78124
	0.959996	0.736769		0.45643	0.299681	0.825686		2.1682
	0.503285	0.16444		0.331811	0.277632	0.383228		1.35526
	0.660218	0.444575		2.0432	0.460515	2.9055		1.03935
	2.23824	0.895737		1.39208	0.136827	1.72374		3.64228
	0.623004	1.91286		1.19404	0.136827	1.72374		1.34848
	0.657216	0.929435		0.796418	0.572273	0.22217		4.1807
	1.68283	0.642308		0.432576	0.572273	0.649262		1.41312
	1.52339	0.541986		1.01145	0.04126	0.071835		0.603043
	0.150842	0.541986		0.816886	0.04126	0.043182		3.56996
	0.382082	1.0827		1.47335	0.04126	1.88334		2.11281
	2.32012	0.695061		0.657927	0.168217	0.796663		3.09837
	0.411664	1.11778		0.09271	0.325641	0.796663		1.62771
	0.452323	0.028429		2.0048	0.325641	3.25711		1.10476
	2.50833	0.377699		1.03495	0.325641	1.72871		2.69328
	0.746595	1.51622		1.74841	2.5168	0.101871		2.34496
	0.782583	0.15559		1.74841	1.69463	1.42426		2.84725
	0.340474	0.112305		0.136854	0.312051	1.1486		2.84725
	0.746567	1.59652		0.136854	1.2309	1.1486		1.90739
	1.89819	0.404981		0.136854	0.478063	0.113355		2.03449
	0.161616	0.551294		1.72755	0.478063	0.844622		2.92295
	2.35584	0.373906		0.941563	0.567635	1.01847		0.794626
	1.52955	0.887756		0.834926	0.728962	1.01847		0.588895
	0.148031	1.5286		0.335663	0.900908	0.089451		1.93233
	0.274885	0.489557		0.905442	0.72732	0.089451		2.47601
	1.6197	1.35602		0.778709	0.653779	0.089451		2.06893
	1.12196	0.15511		0.166023	0.201062	1.77677		0.927817
	1.12196	0.719939		0.655325	1.69975	1.46427		2.76187
	0.236105	0.201421		1.21249	1.22683	1.46427		1.15406
	0.122742	0.201421		1.21665	0.732562	0.480766		0.230503
	0.411526	1.55119		1.31295	1.32414	0.151845		0.885708
	1.82764	0.101165		1.31295	1.3735	0.796112		2.96484
	2.44669	2.84613		0.423251	0.680185	0.713964		2.4482
	1.70044	0.107425		0.235574	0.844226	0.616843		2.69184
	0.533077	1.32696		1.44317	0.892456	0.616843		1.63035
	1.05603	0.351999		1.38211	0.246555	0.074108		1.09265
	1.80929	1.58082		2.65404	0.966911	2.72033		1.41245
	1.13365	0.952754		0.134411	0.966911	2.72033		1.41245
	0.16279	1.60053		0.023327	0.966911	0.262825		2.90502
	0.423859	0.190752		0.549704	1.37328	0.826306		2.10351
	0.84945	1.08164		0.191792	1.1257	0.393201		2.23128
	0.341193	1.08164		0.209454	1.37484	0.847046		2.02147
	2.36062	0.573083		0.30547	0.384263	0.554148		1.98419
	1.45934	0.617003		2.23632	1.50151	1.0402		2.20544
	1.52851	2.3186		0.219589	0.175114	1.0402		1.21194
	0.166536	0.712136		1.29897	0.152181	0.546114		3.01575
	0.137219	0.240857		1.29897	0.575146	0.051781		1.16628
	1.11114	1.04254		1.35118	0.19923	0.274613		1.57608
	0.996471	0.099102		0.884706	0.19923	0.274613		2.91834
	0.97261	1.16078		1.14308	0.865773	0.484449		1.84969
	0.236992	0.14954		1.14308	0.325354	0.484449		1.0884
	0.646058	0.113638		1.4767	0.357637	0.974013		2.01597
	1.19104	0.034878		1.4767	0.15735	0.133167		2.7274
	0.614316	1.67397		0.264526	0.851539	0.133167		2.91737
	0.58379	0.580683		0.427381	0.617169	0.135166		2.59706
	3.33343	0.348638		1.1369	0.348226	0.169756		2.27801
	0.400376	0.071235		0.348988	0.348226	0.269239		2.65009
	2.70367	0.683512		0.800481	0.702467	1.57469		3.03808
	1.75928	0.025597		0.846867	0.702467	0.497892		1.86669
	2.45813	2.77212		0.128736	0.245761	2.15778		1.33091
	2.45813	0.462579		0.298143	1.49802	1.15541		0.850747
	3.38743	0.238814		0.298143	0.235018	1.63264		3.83275
	3.38743	0.09364		0.298143	0.919371	0.966123		3.83275
	3.38743	0.09364		0.806049	3.46944	0.472087		1.52181
	0.279437	2.77038		1.28566	1.00372	1.6946		4.46138
	1.82705	0.08129		0.813496	2.69977	3.13457		1.91104
	4.07951	1.06008		1.79347	0.284277	3.13457		2.95437
	0.487055	1.06008		1.78923	0.174946	0.890618		4.12252
	0.358212	0.297864		0.924956	0.322065	0.508006		2.77207
	0.338332	0.397839		1.40227	0.323265	1.07264		1.68358
	0.338332	0.300488		1.58124	0.828766	0.299747		2.22033
	0.689605	0.47901		1.58124	0.559398	1.42032		1.74027
	0.772922	0.774023		0.817163	0.707869	0.124419		2.92162
	1.75957	0.633159		0.12372	0.631535	3.59622		1.18345
	0.211239	1.09409		0.126976	1.0986	1.17145		1.61111
	1.96871	0.420494		0.126976	0.902662	1.0984		3.39129
	0.378214	1.14866		0.341876	0.902662	0.948285		3.65828
	0.378214	2.28968		0.157187	0.902662	1.21398		2.59919
	0.378214	0.258847		0.81906	2.58612	2.34208		0.291578
	0.979962	0.453603		0.875679	1.92872	1.96632		1.61213
	0.964821	0.668922		0.875679	0.412258	0.325323		2.02783
	0.076547	1.49548		1.48576	2.27384	0.235665		2.62518
	0.562145	2.22853		1.48576	1.05335	1.34256		2.62518
	0.045055	0.216816		1.75843	1.66598	1.34256		2.0071
	0.045055	0.630403		0.21316	2.104	1.03847		1.07008
	0.273097	0.630403		1.51853	2.17101	1.03847		1.85983
	1.64991	2.03789		1.51853	2.13187	1.37457		3.06702
	0.183395	1.41942		1.51853	1.15125	1.37457		2.7677
	0.584829	0.69397		2.00705	2.19715	1.65499		1.72208
	0.507202	0.69397		0.701278	2.86487	1.65499		2.25334
	0.974106	0.278093		0.277684	2.64512	2.76166		0.826013
	0.30629	0.230223		1.96694	0.182843	2.76166		2.76925
	0.032924	0.049698		1.47404	1.74751	1.76736		0.750727
	2.17341	0.998668		1.43558	0.165659	1.7937		1.90956
	0.964155	0.121025		1.78634	0.622728	0.834316		2.53132
	1.32591	0.19623		1.78634	2.66249	1.0851		1.01973
	0.721668	1.00928		1.56323	0.615377	0.306903		2.47903
	0.72488	0.095971		3.23423	1.1136	0.856349		2.42655
	1.51641	0.748898		0.799191	1.14343	1.08074		2.03146
	1.07052	0.677629		2.36668	1.25835	0.461789		3.03171
	0.58338	1.41006		2.05079	0.828315	2.2908		1.33761
	0.177392	1.53402		2.05079	1.66072	2.07941		2.1913
	1.21606	2.34991		1.01535	0.362816	2.07941		2.04253
	1.78411	0.860832		0.381995	2.4896	0.940432		2.04253
	0.531445	0.860832		0.752691	1.31096	0.940432		1.84338
	1.40563	2.72662		0.186314	1.27083	0.494217		0.804696
	0.4928	1.02408		0.246149	0.107841	1.79466		2.52558
	0.597177	0.511236		0.39035	0.095872	2.7151		0.584678
	1.39837	1.14364		0.310468	0.095872	0.428482		3.05923
	0.491711	1.05285		0.04572	1.6233	1.40419		3.05923
	2.41384	0.544026		0.13084	0.879056	1.40419		2.08029
	1.00696	0.595274		0.592411	0.879056	1.89305		0.185923
	0.92914	0.306948		0.418836	0.79463	0.513796		2.5605
	0.864634	1.01117		0.94607	1.80753	1.1507		1.88337
	0.388552	2.29863		0.157117	1.01715	1.33677		4.15886
	0.702169	1.69259		0.779906	0.158709	2.07335		2.2448
	1.44406	0.965562		0.545104	2.08532	2.47612		2.07344
	1.4992	1.95875		1.02181	0.364476	1.63331		1.30518
	0.188565	0.732063		1.21584	1.26006	2.35662		2.29345
	1.78772	1.14992		0.318458	2.41043	2.02869		3.67601
	1.78772	1.62112		0.232754	0.425409	3.46551		3.4141
	0.730303	0.189374		0.040865	1.3988	2.95228		0.606895
	2.46233	1.06586		1.42622	0.262592	3.00641		0.606895
	2.59658	0.547544		0.662056	2.10833	2.007		1.75553
	1.73744	0.057183		0.645489	0.800452	0.186672		3.3271
	1.0951	1.0879		0.236405	1.45113	0.644483		3.61052
	0.836118	1.13062		0.877035	0.807796	0.37945		3.19656
	0.836118	1.59194		2.9688	1.02821	2.36267		2.83466
	1.48468	0.959106		0.02784	1.77642	0.777493		3.01384
	0.404229	0.373288		1.18335	0.913158	0.41842		2.63941
	1.66061	1.07436		0.21044	1.68141	3.09179		3.50979
	1.66061	0.293943		0.21044	1.12683	1.79325		1.72053
	1.21894	0.772637		0.551608	1.18403	0.678816		2.25076
	1.43182	1.78845		0.611919	0.370065	0.099777		2.3552
	1.3821	1.01409		0.611919	0.370065	0.369518		3.08776
	0.294934	1.01409		0.587695	0.370065	0.981848		2.83539
	0.357374	0.110525		0.587695	2.32012	0.386152		3.74623
	0.261034	0.507564		0.246183	1.12081	0.524273		2.2886
	1.32339	0.324589		0.268797	1.6984	0.193536		1.97549
	0.857589	0.384133		1.10236	0.572489	0.54932		0.263398
	1.42535	0.384133		1.64	1.5666	1.19885		0.263398
	0.432337	1.9276		0.545114	1.84847	0.732703		2.72792
	0.432337	1.06686		1.01685	1.35645	0.732703		0.760404
	1.12459	0.383431		0.407335	1.17601	0.732703		2.66006
	1.01037	0.98406		0.231797	1.17601	0.285759		2.7137
	1.31411	0.98406		0.5044	1.34578	0.267148		3.15077
	1.666	0.905188		0.915951	1.92223	0.435729		3.42517
	1.666	0.391377		0.287499	1.75928	0.200246		1.71812
	1.12943	1.21032		0.287499	0.659712	0.193829		1.26316
	2.16803	1.21032		0.551259	0.659712	0.042938		1.43405
	2.31602	0.164535		0.939844	0.265217	0.52059		1.73385
	0.441536	2.73803		0.794461	1.28194	0.283386		2.12586
	1.1143	1.5513		0.112772	0.756181	0.624305		1.56462
	1.98608	0.448708		0.669112	1.85522	0.624305		2.57553
	0.7086	1.03165		0.878511	1.85522	0.159261		1.41475
	1.15392	0.520365		0.615111	1.85522	1.82498		2.80415
	1.14483	0.520365		0.626065	2.73542	0.621475		1.86726
	0.174091	1.07721		0.89345	2.73542	0.412427		2.48679
	0.554595	1.5911		1.9799	0.333317	0.142574		2.81818
	1.97465	0.621055		2.63924	1.08	0.376097		2.81818
	0.167727	0.621055		0.366381	1.08	0.130017		1.29252
	0.216547	1.49653		0.058703	2.36398	3.35814		1.55569
	0.216547	0.116467		0.136327	0.996935	3.35814		1.92094
	0.777691	0.38428		1.85646	1.66828	0.254115		0.733324
	1.32092	0.771632		4.38689	1.14369	0.187099		0.816299
	1.75981	2.07948		4.18954	0.732063	0.31667		1.83203
	0.561517	1.6226		3.88802	1.19741	3.95765		0.765567
	0.668709	0.430909		0.305062	0.116539	1.34215		0.653342
	0.383947	0.342732		2.46397	0.116539	0.53424		0.888438
	0.207078	0.486388		2.46397	1.16732	1.88686		2.68032
	0.207078	0.848061		0.9407	0.090163	1.66999		1.63159
	0.438377	0.515864		0.9407	0.604842	1.66999		1.40097
	2.14564	0.131062		0.9407	0.519273	1.62542		3.77913
	1.19311	0.113141		1.6396	1.74839	1.58016		2.13693
	1.19311	1.75737		0.254522	1.12492	1.5177		3.41246
	1.19311	3.19691		0.938932	1.12492	1.5177		2.70397
	0.055815	2.53965		1.87366	2.15232	0.120844		4.1664
	0.055815	1.26645		2.21389	1.27215	0.191289		3.61529
	1.15768	0.637399		0.635235	0.936438	2.39845		1.44749
	0.531735	1.85554		0.505262	0.55372	1.15433		1.62225
	0.637425	0.212096		1.40485	0.398285	3.18383		3.03469
	0.465041	1.65442		1.14762	0.398285	1.60188		3.50369
	0.465041	1.65442		1.14762	1.39756	0.262372		3.07989
	0.749827	0.358643		0.862549	1.0837	0.896141		2.69575
	2.02276	0.741968		0.072899	0.177858	0.02428		1.16682
	2.87991	0.221667		0.73246	1.62172	1.20928		4.51646
	0.155395	0.731851		0.14492	1.62172	1.20928		1.74331
	0.300033	0.453843		0.743198	2.37817	2.29934		2.85733
	2.71416	1.00692		0.535704	2.2876	1.04456		1.58572
	0.29124	2.42782		0.360342	2.2876	2.03817		1.122
	2.24538	1.2649		1.28339	1.16385	0.477793		3.55377
	0.215695	1.15132		1.81318	1.16385	0.697559		3.55377
	0.913393	0.503686		0.033498	2.3795	0.697559		2.61482
	1.41369	0.507691		0.27678	0.232275	0.697559		2.2001
	1.41369	0.088534		0.27678	0.232275	0.788587		2.2001
	0.208956	0.09709		0.035879	1.92753	1.48941		1.44742
	2.85844	0.339892		0.035879	0.637058	0.598846		2.21494
	2.06717	0.52275		0.271927	0.436001	2.40992		3.9556
	0.308061	0.468638		0.159896	2.24456	1.70277		1.88918
	2.14822	0.329619			2.10159	0.065002		4.20947
	2.23329	1.64055			2.81089	0.272684		1.95237
	0.931868	0.386668			3.52868	0.272684		1.59992
	0.237085	0.183205			2.31952	1.5255		2.68259
	0.353419	0.183205			1.07635	1.5255		2.84919
	1.72358	0.692319			1.07635	0.533166		1.49627
	0.670797	0.692319			2.01608	0.08256		2.16564
	0.670797	1.73583			2.22086	2.07899		2.97785
	0.146334	0.330145			2.94313	2.01654		4.4162
	0.593307	0.362864			0.447231	2.84921		2.57727
	0.632537	0.164599			0.858776	0.785637		1.86874
	1.22326	1.73828			2.72926	0.785637		2.53887
	0.877429	1.09258			0.98264	1.98153		3.07946
	1.6121	0.437818			2.50364	0.615919		2.09355
	1.6121	0.437818			2.50364	0.480346		3.47211
	2.3479	0.345339			1.59116	1.22066		2.24182
	1.92098	0.345339			1.87616	0.770484		2.24182
	1.25905	1.05975			2.08879	1.46424		3.91411
	1.25905	0.43303			1.48339	1.46424		3.08679
	1.25905	1.51695			2.86616	1.64075		1.67013
	2.26739	0.726765			1.37616	3.44451		3.09258
	0.625038	2.35862			2.06888	3.44451		3.26283
	1.36117	1.76679			1.81098	0.34523		2.38703
	0.659016	1.50919			2.06906	0.390305		2.50139
	0.992159	2.0049			1.33261	0.07137		5.03388
	0.992159	0.681057			1.7199	0.506278		3.41276
	0.684446	0.376797			0.510287	0.047366		0.696741
	0.684446	0.109441			0.725267	1.01968		0.262555
	2.50992	0.335136			0.725267	1.32821		1.91114
	0.414989	0.116197			1.63524	0.574025		0.821502
	0.598515	0.116197			0.472888	1.4651		2.71149
	1.01023	0.249105			0.472888	1.4651		2.26027
	1.11177	0.224971			0.472888	0.128881		1.75238
	2.41276	0.433965			0.640493	0.128881		3.44167
	1.99512	0.565563			0.640493	1.35204		1.96784
	0.107217	0.825137			0.923537	0.671279		1.96784
	1.03026	1.41411			1.88058	0.671279		2.3554
	1.90153	0.033758			1.88058	1.02646		2.85514
	0.562067	0.57361			1.88058			2.85514
	0.976753	1.20118			2.05975			2.03051
	0.976753	0.058139			0.760604			3.37292
	0.226532	0.552914			2.09786			3.37292
	0.048574	0.424247			1.91693			3.37292
	0.048574	1.62867			1.91693			0.964931
	0.311916	1.48287			1.97985			4.82895
	0.311916	1.82391			1.97985			4.82895
	0.048317	0.955064			3.42204			1.76894
	0.217885	2.36287			3.42204			2.35484
	1.62311	2.36287			2.56364			1.98348
	1.62311	0.935544			0.341393			1.99728
	1.62311	1.01774			3.44923			3.51378
	1.14473	1.01774			2.5897			3.86404
	0.153283	2.02459			2.10216			1.50388
	4.91743	0.451536			2.82042			2.06147
	0.466772	0.544072			2.82042			2.06147
	0.129123	0.544072			1.0823			1.2921
	0.129123	1.28565			0.830405			1.2921
	1.1107	0.10194			0.304586			2.37396
	1.1107	1.51557			0.494619			0.355954
	0.497766	1.32822			0.160065			3.07246
	0.497766	0.076534			2.24326			2.58983
	0.724991	1.07528			1.30929			0.724167
	0.623659	0.631345			1.30929			3.35342
	0.49377	1.92632			2.05118			2.6421
	0.860015	1.92632			2.05118			2.73567
	0.860015	1.44724			0.286113			1.58879
	0.860015	0.818707			2.28147			3.60415
	0.310474	1.13391			2.25443			3.47771
	1.9139	1.08774			2.25443			2.66913
	1.9139	0.133139			1.47258			2.21665
	1.63721	1.771			0.686876			2.21665
	1.25295	1.61071			1.61817			2.60271
	2.38283	1.26185			0.452775			0.517055
	1.78941	2.14361			2.48232			2.22102
	0.072861	1.13517			1.65208			1.72538
	0.072861	0.180909			1.02639			0.859437
	1.5322	0.726878			1.68098			2.79778
	2.0038	1.91643			0.535447			3.60045
	2.0038	0.672734			0.535447			2.32904
	3.52374	0.816711			1.22704			2.32904
	2.96688	1.93445			0.731055			2.93051
	2.96688	1.29759			1.91798			2.81108
	0.14251	0.175036			2.1687			2.82153
	0.018751	1.69685			0.659546			1.68632
	0.467291	1.40484			0.659546			1.68632
	1.16158	0.327694			1.84708			3.04795
	0.4089	1.74603			0.173542			3.12447
	0.95487	1.00806			0.128079			2.92222
	0.653512	3.70512			1.71194			1.25115
	2.18704	1.14076			1.26562			2.09995
	0.45945	1.35029			0.953053			2.96525
	0.775311	0.341772			0.444103			2.96525
	1.73855	0.279868			0.743414			2.60527
	0.103753	0.279868			1.98745			2.40471
	0.151769	0.279868			1.35707			3.26718
	0.112291	1.14895			0.773972			3.41848
	0.7592	0.225874			1.231			2.82158
	1.98098	0.208018			1.12965			1.42882
	0.777752	2.07572			0.137078			1.42882
	1.82747	0.278824			0.680586			1.41397
	0.228622	0.528064			0.882761			2.78397
	0.159422	0.186469			0.206721			2.78397
	1.01638	0.672352			0.571396			2.78397
	0.179757	1.80034			0.335575			3.17199
	2.26828	0.604702			1.72366			3.17199
	0.755562	0.656453			1.35759			1.41444
	0.755562	2.49328			1.68787			1.41444
	0.171155	0.149183			1.41422			1.41444
	0.668679	0.178225			1.08189			2.66843
	1.46354	0.644075			1.08189			2.80153
	0.447168	0.656495						1.43159
	0.447168	1.85903						2.12675
	0.575381	0.253736						1.62752
	1.58769	0.564221						3.86359
	0.754336	0.989649						3.29028
	0.754336	0.928452						1.51336
	1.38338	1.08789						1.58069
	1.38338	1.08789						3.06133
	0.658598	1.08789						3.03286
	0.44264	0.161623						1.99393
	1.40777	1.96138						2.17637
	3.83669	1.18705						3.37546
		1.85223						3.37546
		2.05929						3.37546
		0.023768						3.37546
		1.45382						1.67878
		0.114899						0.338666
		0.493467						2.66106
		1.27894						3.96178
		0.975117						2.44288
		2.21699						2.64836
		2.96291						2.84492
		2.24923						3.09204
		1.60456						3.09204
		0.871998						2.08094
		0.251273						3.59132
		3.13737						3.59132
		0.316163						4.18402
		3.59912						4.18402
		0.256731						4.18402
		0.823048						1.80155
		0.238466						2.50732
		0.238466						2.50732
		1.55218						2.50732
		2.10172						3.44385
		2.19591						2.18195
		1.17143						2.01629
		0.281042						2.01629
		2.36388						2.01629
		1.68458						2.14474
		1.68458						3.91194
		0.193793						2.252
		0.193793						2.252
		1.87684						2.252
		0.671438						2.45567
		1.83423						3.72178
		2.35971						1.41363
		3.11698						1.41363
		1.79504						1.41363
		0.898537						3.36786
		0.296437						2.87328
		0.058997						2.87328
		0.420042						4.21999
		0.191173						4.21999
		0.200393						1.99531
		0.155775						3.32999
		1.59619						3.32999
		0.928389						3.13262
		0.333744						3.13262
		0.617751						3.38474
		1.54842						3.57492
		1.6113						2.38191
		1.6113						2.38191
		0.295288						2.38191
		0.132587						4.0753
		3.35313						2.94206
		2.20723						4.04749
		0.868253						0.698402
		0.125279						1.6648
		0.444711						1.6648
		0.444711						1.6648
		1.96442						0.855149
		0.197902						0.366362
		0.197902						0.624407
		0.197902						1.35472
		1.62192						3.32951
		0.817975						2.67365
		0.363243						2.91358
		1.60173						3.28671
		0.814726						1.73902
		0.12552						1.73902
		0.12552						1.55719
		0.02323						3.69672
		2.03773						0.184444
		0.926382						2.3949
		1.37937						3.35521
		0.736565						3.35521
		0.203335						2.97602
		1.20789						2.60754
		1.82103						2.04323
		0.209178						3.14371
		1.3207						1.82434
		1.3207						2.6265
		1.18419						2.6265
		1.24798						2.047
		0.298616						1.16791
		1.0401						3.00428
		1.01186						2.25543
		0.693594						1.98501
		0.879793						2.49678
		0.879793						2.33256
		0.569471						1.43259
		0.201895						0.429926
		0.230695						1.87751
		0.210125						2.99705
		0.186674						1.69178
		1.49738						2.36409
		1.27718						3.39699
		0.480368						0.801178
		1.56927						0.612986
		1.17196						2.30552
		0.909683						1.90063
		1.22356						2.58329
		0.193026						2.29635
		1.80501						1.89729
		1.80501						1.67513
		0.675874						1.41272
		1.22218						2.20922
		0.170715						4.30421
		0.119235						2.92176
		1.78923						2.6135
		0.966742						1.97402
		1.57313						3.19779
		0.999837						3.21793
		0.222359						0.707739
		1.46047						0.707739
		1.46047						1.16677
		1.46047						2.57757
		1.70546						2.02637
		1.70546						2.02637
		1.13123						4.11418
		1.7491						4.11418
		0.077993						1.06276
		1.6792						1.06276
		0.22506						1.59201
		0.174111						2.1106
		0.655589						4.32196
		0.633624						3.34848
		1.92152						3.34848
		0.69858						3.29443
		0.69858						3.29443
		0.718028						3.31901
		1.56741						3.99044
		2.73425						4.18172
		0.570828						4.18172
		0.532704						3.29956
		1.60758						3.29956
		0.150274						2.75504
		0.150274						3.37281
		1.08662						3.37281
		2.3331						2.13276
		0.279722						1.36039
		0.699307						2.30767
		0.249924						1.31604
		0.838954						0.942031
		2.87188						0.942031
		1.40476						0.942031
		1.32007						0.942031
		1.65961						2.37019
		0.611287						1.46924
		1.97518						1.46924
		0.890065						3.84388
		1.42728						3.70966
		1.42728						1.84534
		1.0305						1.92399
		0.829884						2.81171
		0.829884						3.50464
		0.258365						2.3618
		0.258365						4.12321
		1.75548						4.80733
		1.75548						4.80733
		1.02195						3.87107
		0.173395						1.93185
		0.120989						2.90443
		0.738405						2.76215
		0.285096						2.75136
		1.48511						3.63493
		0.749748						1.4732
		0.199797						2.4718
		0.199797						2.70158
		2.1631						2.70158
		0.829685						1.91553
		1.26759						1.91553
		0.864293						3.29259
		0.158599						3.29259
		0.131292						3.03112
		1.54832						2.86434
		0.170422						2.87532
		0.179761						0.976742
		0.179761						0.865821
		0.179761						2.26634
		1.82996						1.50501
		0.422093						1.50501
		0.100181						1.51816
		0.221185						3.02249
		0.587624						2.08652
		0.587624						3.55931
		0.351882						2.1979
		1.5286						1.36003
		1.96227						1.30318
		2.39538						2.53847
		2.39538						2.53847
		1.34107						2.8373
		1.99587						3.88098
		0.576242						3.88098
		0.576242						0.64204
		0.816752						0.997109
		2.55579						1.30566
		0.646158						1.00967
		0.677217						2.64363
		1.17795						0.702075
		0.396821						1.49207
		1.15221						3.44136
		0.956642						3.13642
		0.739801						0.764
		0.600693						2.72906
		0.600693						2.72906
		2.51586						2.72906
		0.744691						4.76721
		0.744691						2.54545
		2.34152						1.47856
		0.665634						3.90111
		0.518667						3.58142
		0.432685						3.58142
		0.432685						2.34477
		0.843974						2.34477
		0.964635						1.26222
		0.369204						1.45453
		0.987456						1.45453
		0.311859						4.07593
		1.26925						4.05769
		0.662786						4.05769
		0.688275						1.39662
		0.806595						1.39662
		3.04629						2.63322
		3.04629						2.63322
		1.65292						0.881741
		1.98827						4.90113
		1.44253						4.36758
		2.17725						3.86233
		0.502135						0.978847
		0.502135						0.978847
		0.347665						3.87897
		2.63249						2.45692
		2.63249						1.63467
		2.63249						3.829
		1.89792						2.12559
		0.644754						2.80667
		0.422748						2.50739
		0.422748						2.50739
		0.283702						1.75216
		0.283702						2.35278
		0.283702
		0.283702
		3.06321
		0.274922
		1.97018
		0.129274
		0.129274
		0.129274
		0.222082
		0.593245
		1.353
		1.2596
		1.2596
		1.2596
		1.29567
		0.795321
		0.190515
		3.26981
		1.74875
		1.74289
		3.03129
		0.243789
		1.0249
		0.615229
		0.615229
		0.615229
		2.14485
		2.14485
		1.37977
		1.32193
		3.1389
		0.218485
		0.218485
		0.852963
		0.272723
		0.596831
		0.337025
		0.374095
		1.17759
		0.090059
		0.578965
		0.893955
		1.47065
		1.74497
		1.6123
		1.30543
		1.30543
		0.9966
		1.60954
		0.537196
		2.23342
		1.76716
		0.492591
		1.0229

## Sheet: Fig 4
Fig 4A				Fig 4C
T3SA+ Alexa 647 puncta intensities				Transported puncta (%)
5532				Green	Red	Yellow
4839				49.5902	26.2295	24.1803
4302				43.5028	33.8983	22.5989
4677				50.9091	25.4545	23.6364
4731				45.1456	34.9515	19.9029
13882				26.7943	55.5024	17.7033
4512				30.9859	50.7042	18.3099
5172
4079
5216
8934
10012
9095
10171
5875
9312
5104
7958
5647
9901
23583
7355
20406
5652
5643
5866
8544
8397
4355
11892
18250
21860
17713
8327
11886
28478
7264
23957
9750
5648
4521
9199
4459
8400
24323
8556
14265
8287
15392
4998
5050
5263
16303
5261
6504
9309
8386
4085
6771
4193
4948
11882
20345
10598
5812
22717
11843
10912
15816
25086
7260
10982
6131
8337
4947
8496
3602
6932
11504
4028
3600
3327
3650
5765
6133
6558
14808
9907
18569
12110
12699
20403
16802
7263
6453
7421
14539
23257
6348
3277
12860
4842
5749
5218
3815
5537
5757
4090
10871
9148
4514
4403
7744
4245
6930
4615
9944
10108
4027
3812
4029
10015
4623
5040
4460
4241
4893
5429
20838
4136
6236
4412
6715
3984
4130
4950
5216
3377
3712
6556
5477
7312
7265
4513
3120
5331
4027
3927
3383
5213
11191
3921
3548
3603
4404
13726
5163
8715
5110
3383
5213
11191
3921
3548
3603
4404
13726
5163
8715
5110
3980
9519
3930
7153
3007
3819
3599
4839
5755
3873
4140
3438
5706
15708
4296
4788
5052
4356
3860
4517
4452
6241
6344
12057
11090
3008
4459
4788
5214
8875
4192
4298
4464
3498
3874
3278
3811
15111
3651
6614
7247
15065
7957
8121
4247
3119
20937
7047
3173
7743
9093
5273
7003
4246
3336
4080
4087
5648
4524
3976
5553
5062
7147
5323
4184
4411
2908
4889
4031
8661
3117
10804
9257
5476
8822
5599
9692
8282
3924
3178
4420
8126
3930
3977
5360
5002
6019
4729
11023
4737
4082
4143
7322
3759
5694

## Sheet: Fig 5
Fig 5A
PitStop2 concentration (uM)	TFN intensity (Normalized to control)
0	100	100	86.5658	113.434	103.01	96.9899
15	95.9971	88.6615	70.8631	95.6497	82.28	77.245
20	81.3685	61.1161	88.365	93.8555	85.1774	79.4661
25	47.4858	38.3942	61.0309	62.4825	78.508	79.1123
30	44.9215	27.947	21.7864	17.4132	76.1099	68.1783
Fig 5C
CNs		DRGNs
Control	PitStop2	Control	PitStop2
100	96.4286	100	114.815
110.299	157.475	80.7692	82.3077
89.701	84.3854	119.231	90
	90.3654		103.077
Fig 5D
Cotransport with reovirus (%)
Transferrin	Dextran
30	58
32	69
54	64
26	65

## Sheet: Fig 6
Fig 6B
Virus puncta transported/field (Normalized to control)
CNs		DRGNs
Control	EIPA	Control	EIPA
97.7492	55.9485	115.151	50.505
102.251	52.7331	84.8485	34.3434
109.036	46.0843	112.15	25.7009
90.9639	42.7711	87.8505	23.785
Fig 6C
Infected neurons/field (Normalized to control)
Virion			ISVP
Control	EIPA	Dynasore	Control	EIPA	Dynasore
106.448	20.2117	5.3898	108.422	103.388	57.1152
93.5515	17.3243	6.92974	91.5779	81.5102	50.9196
87.106	28.5987	57.6886	97.02	114.216	118.613
112.894	21.5855	54.2502	102.98	118.32	107.89
Fig 6D
Virus puncta transported/field (Normalized to control)
Control	Dynasore	Wortmannin	Jasplakinolide	Genistein
100	57.8947	33.33	26.48	80.46
123.75	51.5723	29.17	58.88	72.6
76.25	58.6207	35.47	20.03	64.37
100	58.6207	43.38	34.97	78.9
112.5
87.5
101.71
100.98
97.31
100
100

## Sheet: Fig 7
Fig 7B
	Colocalization (%) Reovirus with LysoTracker
	Axon		Soma
Time post-inoculation	1.5 h		1.5 h	3.5 h
	8.69565		35.29	58.69
	4.24929		26.087	16.58
	15.6863		43.28	25.38
	10.2804		54.43	29.39
Fig 7C
Virus puncta transported/field (Normalized to control)
	Control	E64
	109.036	71.5663
	90.9639	74.6988
	97.7841	101.001
	102.216	101.644
Fig 7D
Infected neurons/field (Normalized to control)
Virion		ISVP
Control	E64	Control	E64
100	3.125	80.1034	107.494
100	0	119.897	101.292
87.106	0.573066	97.02	118.808
112.894	16.155	102.98	145.506
Fig 7F
#Core puncta/soma
Time post-inoculation (h)	No virus	1	3
	0	16	25
	7	17	40
	10	1	9
	6	7	6
	7	12	10
	2	4	32
	1	10	12
	0	3	24
	4	9	58
	2	11	7
	7	11	11
	0	9	59
	2	4	34
	2	18	19
	6	19	3
	5	5	35
	3	19	6
	1	8	9
	4	2	10
	3	6	18
	5	29	14
	7	11	17
	9	31	39
	5	8	19
	9	11	20
	3	17
	1	4
	5	14
	12	3
	12	42
	2	14
	0	5
	1	6
	0	6
	2	20
	0	18
	3	18
	2	6
	3	13
	2	12
	4	13
	2	14
	8	16
	5	7
	2	10
	6	17
	3
	7
	4
	0
	1
	9
	3
	8
	4
	4
	4
	11
	3

## Sheet: S1 Fig
S1A Fig						S1B Fig
	Axonal compartment (post-axonal inoculation)					Somal compartment (post-somal inoculation)
Hours post-inoculation	0	24	48	72		0	24	48	72
Viral titer Log10(PFU/compartment)	3.8	4.2	5	4.6		4	5.9	6.7	7
	4.4	4.2	4.9	4.5		4.2	6.3	7.1	7.1
	4	5.8	4.9	5.3		4.6	6.2	7.5	7.4
	4.2	5.9	4.9	5		6.4442	6.51772	6.20222	6.54195
	6.33	6.41	5.39	5.03		6.51054	6.53857	6.35044	6.60163

## Sheet: S2 Fig
S2B Fig					S2C Fig									S2D Fig
Instantaneous velocity (um/s)					Pause duration (s)									Time paused (%)
CN		DRGN			CN			DRGN						CN			DRGN
T3SA+		T3SA+	T3SA+ (MF)		T3SA-	T3SA+		T3SA-	T3SA+	T1L		T3SA+ (MF)		T3SA-	T3SA+		T3SA-	T3SA+	T1L		T3SA+ (MF)
0.414654		0.745082	0.673403		6.264	1.044		6.264	2.088	1.044		4.176		12.5	81.8182		0	33.3333	50		12.1212
1.74714		0.252265	1.52343		6.264	1.044		2.088	1.044	3.132		19.836		60	74.359		33.3333	70.5882	0		5.8824
0.768176		0.46167	2.26384		2.088	1.044		1.044	4.176	4.176		3.654		0	86.2069		33.3333	11.1111	0		0
0.805013		0.594599	1.84649		1.044	2.088		3.132	6.264	6.786		6.264		81.0345	20		28.5714	0	0		0
0.703391		0.472863	1.76785		4.176	3.132		1.044	1.305	3.132		12.528		81.0345	0		0	0	0		6.25
1.50178		0.385467	2.99093		5.22	1.044		6.264	6.264	7.308		3.132		21.4286	10		87.2727	71.4286	84.4828		25
0.34293		0.557295	1.56191		1.044	3.132		3.132	4.959	3.132		6.264		37.037	0		10	0	7.69231		5.7143
1.16939		2.4759	1.52606		1.044	5.22		1.044	1.044	3.132		19.836		14.2857	0		68.75	0	0		12.5
0.251538		1.03496	1.3734		1.044	1.044		6.525	1.044	5.481		12.528		68.4211	11.1111		0	56.25	41.6667		0
0.290716		0.480186	2.16568		2.088	1.044		4.176	3.132	4.176		2.088		0	0		24.1379	20	80.3922		0
0.932133		1.13459	1.52664		7.569	4.437		2.349	3.132	8.613		1.044		69.2308	12.5		19.0476	0	0		0
0.811846		0.631098	4.26063		4.437	3.393		2.088	1.044	5.481		7.308		0	22.2222		33.3333	0	80.9524		3.7037
1.16857		0.417534	2.03928		5.22	12.267		1.044	11.484	6.525		10.44		0	0		33.3333	31.5789	80.9524		0
0.562694		1.44502	3.06322		1.044	6.264		1.044	9.396	3.393		5.22		0	50		40	89.6552	15		0
0.221529		1.32378	2.13972		4.176	5.22		4.176	2.088	3.132		4.437		0	33.3333		0	33.3333	81.579		0
0.3956		1.1953	2.28716		3.132	6.264		4.698	4.698	8.874		19.836		27.2727	0		21.4286	76.5957	41.6667		0
1.22852		0.547334	3.01076		6.264	10.179		2.088	8.352	6.264		9.396		27.2727	0		0	20	95.8333		0
0.62772		0.220848	2.46861		1.044	6.525		10.701	5.22	9.396		6.264		27.2727	0		0	10	0		0
0.348522		1.22007	2.14393		4.176	1.044		2.088	1.044	3.132		13.05		0	77.7778		59.2593	69.697	13.3333		0
0.219258		1.44502	2.92299		2.088	6.786		5.22	1.044	4.176		7.569		0	83.3333		16.6667	69.697	0		8.3333
0.310797		1.32378	3.81171		5.22	6.003		7.308	8.091	6.264		6.525		73.3333	80.3571		20	69.697	35.2941		0
0.709905		1.1953	3.13969		2.088	2.088		1.044	4.176	1.044		15.138		0	60		52.9412	14.2857	52.6316		0
1.15563		0.547334	1.81805		4.176	4.176		13.572	3.132	5.22		11.484		0	66.6667		37.5	0	70		0
0.272153		0.220848	1.17813		3.132	3.654		7.308	2.088	1.305		8.874		10	87.5		0	0	0		0
0.239777		1.22007	0.79888		2.088	3.132		7.308	1.044	3.132		4.698		14.2857	0		0	0	16.6667		0
0.419943		1.75503	0.429139		6.525	7.308		2.088	5.22	4.176		12.528		22.2222	22.2222		22.2222	8.3333	0		0
0.579505		1.10712	2.17423		5.742	9.657		1.044	4.176	3.132		11.484		0	88.8889		0	66.6667	0		5.2632
0.611053		0.337499	2.28192		2.349	1.044		2.088	3.132	5.481		9.396		44.4444	12.5		50	0	88.8889		44.4444
0.670573		0.700469	1.37929		3.132	3.132		3.132	5.22	12.006		16.704		9.0909	12.5		0	61.7021	0		0
0.602521		0.160334	1.08293		4.176	2.088		2.088	4.176	3.654		9.396		50	80		0	47.0588	0		0
0.756943		0.401506	2.29772		3.393	5.22		5.22	1.044	1.044		1.044		60	50		24	52.381	81.25		0
0.799895		0.585335	0.636663		4.176	4.176		10.701	1.044	2.088		16.965		60	0		0	38.0952	6.25		0
0.59071		0.521036	1.327		5.481	4.176		5.22	8.613	7.047		11.484		80.9524	0		78.3784	0	40		60.5263
0.992456		0.254992	1.75731		11.745	1.044		5.22	4.176	8.091		27.405		0	83.3333		20	80.7018	17.3913		0
0.443766		0.80644	1.94439		7.569	8.352		7.308	1.044	3.132		7.308		27.2727	0		0	82.8571	28.5714		0
0.502201		0.314722	1.23243		14.616	7.308		3.132	1.044	10.701		21.141		27.2727	6.6667		0	83.3333	6.66667		79.3103
0.544927		0.616002	1.52758		2.088	1.044		3.132	1.044	1.044		19.836		0	27.2727		36.3636	83.3333	61.1111		0
0.457957		0.623889	2.07142		4.176	2.61		3.132	5.22	1.044		4.437		0	0		0	0	85.7143		0
0.177479		1.28242	1.81073		1.044	5.22		1.044	2.349	7.308		13.572		0	25		0	0	94.8276		0
0.795476		1.54539	2.13392		3.132	5.22		7.308	3.132	1.305		3.132		55	95.8333		0	33.3333	14.2857		0
2.02042		0.629025	2.48751		3.132	5.22		1.044	7.308	8.352		3.132		55	16.6667		72.7273	4.5455	33.3333		0
1.89084		0.689063	1.96613		3.132	4.176		6.264	1.044	1.044		4.176		22.2222	0		0	0	33.3333		0
1.76438		0.838771	2.1302		14.877	2.088		4.176	7.308	3.393		1.044		66.6667	0		44.4444	28.5714	0		0
0.84085		1.03139	1.40258		3.132	1.044		5.22	2.088	1.044		9.396		0	28.5714		65.5172	0	94.7368		0
1.06684		0.851715	2.16093		4.176	3.132		9.657	5.481	1.044		8.352		0	0		0	0	11.1111		0
1.62276		0.904656	1.76821		3.132	2.088		1.044	1.044	3.132		21.402		0	33.3333		21.0526	0	12.5		12.5
1.41979		0.601181	2.13331		4.176	4.959		5.22	1.044	4.698		12.528		0	16.6667		47.0588	0	0		41.6667
0.868863		0.776186	3.15705		5.22	9.396		4.176	5.742	1.044		12.789		44.4444	11.1111		0	0	64.7059		0
1.23504		0.832259	3.83108		10.44	3.132		3.132	11.745	1.305		1.044		0	20		0	67.5	70.2128		0
1.31749		0.532989	2.68954		4.176	2.088		11.4842	3.132	7.308		4.698		0	0		64	27.2727	70.2128		22.2222
1.16106		1.18336	3.00978		4.176	1.044		1.04402	3.132	1.044		1.044		36.3636	37.5		0	0	0		0
0.405657		1.16425	2.53999		3.132	1.044		9.39616	4.176	3.393		5.22		22.2222	68.4211		0	54.5455	0		14.2857
0.475407		0.322034	1.02581		2.088	1.044		8.35214	7.569	5.481		1.044		0	81.4815		54.386	54.5455	37.037		0
0.66788		0.708422	1.80167		1.044	3.132		8.35214	3.132	6.264		2.088		18.1818	87.5		22.2222	46.1538	37.037		5.2632
0.569307		0.788778	1.40469		1.044	2.61		4.17607	3.393	3.393		7.569		33.3333	23.0769		21.0526	11.1111	37.037		5.2632
0.906523		0.580749	0.644551		3.132	4.698		11.4842	3.132	3.132		8.352		53.5714	28.5714		25	73.8095	87.5		15.9091
1.55		0.518323	1.0696		5.22	2.088		5.22009	3.132	2.088		1.044		53.5714	85.1852		20	21.4286	89.4737		51.2195
0.731794		0.53267	1.19967		1.044	4.176		2.08804	6.786	5.481		2.088		53.5714	0		0	33.3333	0		0
1.24588		0.274035	0.4863		6.525	3.132		6.2641	3.132	8.613		1.044		0	6.6667		38.0952	33.3333	73.5294		8.3333
1.80124		0.331818	1.05203		1.044	2.088		5.22009	7.308	3.132		1.044		12.5	0		0	12.5	44.4444		0
2.06199		1.75257	0.19572		1.305	2.088		2.08804	4.176	1.044		16.704		20	0		0	16.6667	44.4444		0
1.32095		1.06222	0.908215		2.088	1.044		4.17607	1.305	4.176		3.132		20	74.0741		0	33.3333	44.4444		8.3333
0.591998		2.49813	0.744975		3.132	4.176		3.13205	3.393	3.132		13.572		12.5	0		10	43.4783	0		0
1.24649		0.595494	2.10648		6.264	2.61		5.22	6.264	3.132		5.22		38.4615	0		13.5135	63.4146	0		0
0.968277		0.584001	1.79336		3.132	11.745		3.915	4.176	12.006		14.094		0	75		43.75	0	13.3333		0
0.348828		0.425246	1.34004		2.088	5.22		5.22	4.176	2.088		5.481		80.4878	29.1667		43.75	80	0		7.1429
0.345205		0.718716	0.866134		4.176	4.698		3.132	3.393	3.654		10.44		28.5714	0		0	0	0		12.9032
1.51709		0.572472	1.32599		3.132	4.698		4.176	8.352	3.132		9.396		0	0		0	18.1818	0		16.6667
1.216		0.172515	1.1365		3.132	4.437		3.132	1.044	4.437		3.132		0	0		0	91.2281	0		21.7391
2.50787		0.558521	1.60878		6.525	7.308		3.132	1.044	1.044		3.132		16.6667	37.5		0	19.0476	0		27.7778
1.09425		0.226839	1.56904		6.264	24.534		4.176	5.742	3.132		3.132		15.3846	16.6667		12.5	50	0		36.3636
1.33367		0.198392	1.61307		1.044	4.437		5.742	2.088	7.83		4.176		50	0		68.75	17.6471	50		15.3846
1.27686		0.75656	2.96244		3.132	1.044		3.132	1.305	8.352		9.396		0	81.0345		10	74.2857	0		68.1818
1.25958		0.762421	2.87623		5.22	1.044		4.176	1.044	7.308		9.396		75	25		42.8571	20	11.7647		0
1.39723		0.554985	0.291364		3.132	13.833		8.352	4.176	2.088		9.396		57.6923	0		0	62.5	39.2857		0
2.0688		0.318165	0.211212		3.132	7.308		4.176	4.176	1.044		1.044		0	36.3636		0	12.5	2.7027		22.2222
0.578638		0.1813	0.283313		3.393	3.393		5.22	3.393	13.05		5.22		20	36.3636		0	84.375	73.6842		64.7059
2.46903		0.165474	0.619466		5.22	1.044		3.132	3.132	3.132		6.264		20	0		12.5	84.375	87.8788		71.4286
0.81915		0.91018	0.171938		2.088	7.83		3.132	3.132	6.525		4.176		57.1429	0		0	25	0		0
0.160311		0.849858	0.360065		6.525	1.044		4.176	5.22	3.132		3.132		0	0		83.3333	25	0		34.4828
0.531098		0.560804	1.30736		2.088	3.132		1.044	1.044	1.044		11.745		21.0526	0		10	91.3793	0		0
0.36466		1.19337	3.95756		1.044	7.308		5.481	3.393	1.044		13.572		0	0		0	91.3793	82.5		7.4074
1.72302		1.72728	2.31607		4.176	5.742		3.132	7.047	1.044		15.66		0	0		72.4138	91.3793	76.9231		0
0.916853		0.737303	0.173326		6.786	2.088		1.044	2.088	1.044		2.088		60	0		72.4138	59.0909	0		0
1.38553		0.807775	1.10593		1.044	2.088		3.393	1.044	4.176		18.792		51.7241	0		72.4138	0	0		0
0.187386		1.14719	0.544894		4.437	2.088		1.044	6.264	5.481		1.044		18.1818	14.2857		14.2857	0	0		0
0.169884		1.00157	1.11776		6.264	6.003		2.088	1.044	1.044		18.009		8.3333	56.6038		28.5714	0	5		16.6667
0.570065		2.64621	1.9891		6.264	1.044		1.044	2.088	1.044		7.308		50	72.549		5.5556	0	75		21.4286
0.655766		2.96781	1.1359		4.176	2.088		8.613	2.088	1.044		2.088		14.2857	33.3333		0	33.3333	50		16.6667
1.18432		0.284143	0.971224		2.088	2.088		8.352	1.044	5.481		1.044		0	63.1579		80	33.3333	50		16.6667
1.09559		0.881282	1.0199		1.044	2.088		7.308	4.176	1.044		2.088		11.1111	23.0769		0	16.6667	80.4878		0
1.87184		1.28595	1.7666		7.308	5.22		3.132	5.22	6.264		2.088		0	20		8.3333	0	50		0
0.570359		0.203118	0.22571		2.088	2.088		4.437	5.22	1.044		5.22		0	0		16.6667	22.2222	0		0
0.933306		0.264276	0.777012		1.044	7.308		2.088	1.044	3.132		8.352		62.963	14.2857		16.6667	38.8889	18.75		53.8462
0.971257		0.164413	2.42334		1.044	5.742		1.044	2.349	3.132		4.176		43.75	10		0	92.8571	58.8235		0
1.62657		3.00702	0.809185		4.176	1.305		3.654	8.874	5.22		5.22		26.6667	10		0	25	90		0
0.180754		2.49274	0.428169		3.132	3.132		5.481	12.528	2.61		5.22		26.6667	20		68.4211	0	84.9057		14.8148
0.29685		2.10102	2.43509		10.701	1.044		4.176	6.264	2.088		14.094		33.3333	94.7368		96.2963	4.7619	84.9057		55.8824
0.201968		2.47272	0.970262		6.525	1.305		6.264	2.349	1.044		25.056		0	47.0588		62.5	8.3333	21.7391		0
0.470964		3.59916	2.76096		3.132	2.088		1.044	3.393	9.396		8.352		11.5385	0		74.5455	0	21.7391		0
1.81075		0.168807	2.55814		6.264	10.44		3.132	4.437	4.698		2.088		0	58.8235		33.3333	70.5882	0		23.0769
1.4099		0.229021	0.642873		3.132	2.088		4.176	5.22	4.176		9.657		0	80.3571		25	0	56.25		34.0909
2.54329		0.1836	2.282		2.088	1.044		8.352	5.481	3.132		5.22		14.2857	0		57.1429	0	56.25		0
2.51152		0.167483	0.463708		1.044	1.044		4.176	8.613	6.525		4.176		93.1034	14.2857		0	28.5714	54.5455		0
0.229008		0.972288	0.930556		3.132	2.088		13.572	2.088	4.698		5.22		61.1111	58.3333		0	33.3333	70		9.0909
0.150441		0.448202	0.898558		6.264	1.044		1.044	10.44	6.786		9.396		89.6552	24		28.5714	33.3333	50		0
0.406427		0.347679	2.93748		5.742	5.22		3.132	3.132	2.088		3.132		89.6552	23.8095		18.1818	33.3333	0		0
0.266127		0.212522	2.07235		3.654	9.396		7.308	2.088	4.176		16.965		0	81.25		42.8571	0	35		20
0.16828		0.416409	2.22582		3.132	2.088		14.616	1.044	5.22		2.088		50	0		7.6923	0	0		24
0.150022		0.447244	1.39922		2.088	2.088		3.132	2.088	5.22		8.352		57.1429	59.4595		0	57.1429	0		11.1111
0.276121		0.414274	0.490126		3.132	2.088		2.349	5.22	6.786		3.132		17.6471	59.4595		85.7143	60.8696	0		0
0.217327		0.309996	3.15299		8.613	5.22		1.044	5.22	5.22		11.484		65.625	81.8182		40.8163	33.3333	6.25		0
0.31692		1.13104	0.479423		1.044	6.264		14.616	2.088	6.264		11.484		16.6667	81.25		40.8163	21.4286	33.3333		27.2727
0.440526		0.778699	0.498689		3.132	5.22		3.915	2.349	1.044		1.044		91.4894	19.0476		40.8163	61.9048	31.25		0
0.174278		0.195418	1.16333		6.264	8.352		1.044	3.393	5.481		5.22		0	50		0	61.9048	30		0
1.54034		0.917697	0.44252		1.044	9.657		9.918	3.393	1.044		12.528		0	0		8	48	77.7778		72.7273
0.308266		0.70146	1.23589		1.044	5.481		1.044	3.132	1.044		8.352		28.5714	0		14.2857	14.2857	0		23.0769
0.399941		0.965925	1.45357		1.305	6.525		1.044	4.698	8.352		3.132		11.1111	33.3333		0	50	17.6471		0
0.555824		0.93537	0.795399		5.22	5.22		3.132	1.044	1.044		6.264		11.1111	72.2222		0	14.2857	82.9268		0
0.307534		3.61324	1.51427		4.176	5.22		4.176	1.044	5.742		2.088		0	75		0	37.5	7.14286		0
0.225672		2.50996	2.19503		7.308	1.044		1.044	1.044	10.701		2.088		14.2857	75		15	37.5	7.14286		16.6667
0.21447		1.93193	1.71943		4.176	1.044		1.044	3.132	5.481		1.044		50	96.5517		91.1111	30	0		5
0.167523		1.11328	1.54472		1.044	1.044		5.22	4.437	2.088		5.22		0	0		67.2414	30	0		5
0.273873		2.34078	0.34176		5.481	2.349		10.44	2.349	5.22		5.22		22.2222	40		67.2414	72.5	0		13.0435
0.942091		2.50705	2.89891		1.044	4.176		4.176	3.132	3.132		2.088		14.2857	11.1111		50	22.2222	0		0
0.238672		1.8791	0.870007		3.132	7.308		2.088	8.352	6.525		3.132		0	94		57.1429	78.7879	0		0
1.39668		0.658737	0.487656		2.088	2.088		6.264	2.088	3.132		1.044		22.2222	11.1111		28.2051	0	6.25		0
1.44635		0.811254	1.75809		1.044	3.132		6.264	1.044	6.264		6.264		36.3636	95.9184		0	0	54.5455		0
1.23564		1.03916	1.01948		4.176	7.308		3.132	2.088	10.179		6.264		7.1429	0		0	76.4706	10		34.0909
2.58325		0.161045	1.77504		1.044	5.481		4.176	7.308	5.481		18.792		11.7647	54.5455		0	73.6842	33.3333		0
1.32962		0.38919	0.756792		2.088	7.83		8.352	6.264	4.176		22.968		0	16.6667		52	70.3704	72.2222		38.2353
1.83878		0.20493	1.19192		3.132	1.044		12.528	2.088	5.22		6.525		0	71.4286		0	50	0		14.2857
0.942091		0.237124	1.51447		6.003	3.654		3.393	7.308	2.088		4.176		0	71.4286		16.6667	0	0		4.5455
0.238672		0.19184	1.12784		3.132	3.132		7.047	3.132	4.437		1.044		52.9412	83.3333		75	34.375	25		7.6923
1.39668		0.900327	1.27341		3.393	9.396		2.088	2.088	5.481		1.044		42.8571	33.3333		12.5	35	0		10
1.44635		0.273607	3.1138		1.044	5.481		6.264	5.22	1.044		2.088		0	33.3333		0	0	0		0
1.23564		0.704849	2.78947		4.176	5.481		7.569	6.264	3.132		1.044		14.2857	43.75		16.6667	0	45.4545		0
2.58325		0.154908	2.70989		7.308	1.044		3.132	5.22	11.745		5.22		16.6667	56.25		9.0909	0	14.2857		0
1.32962		0.98181	2.89373		1.044	1.044		15.138	3.132	3.132		18.792		0	33.3333		46.6667	0	0		0
1.83878		1.02146	1.96877		2.349	7.308		1.044	3.132	3.654		8.352		0	0		41.1765	70.8333	0		0
2.58817		1.62461	1.73114		3.132	1.044		1.044	1.044	2.088		3.654		33.3333	28.5714		35.2941	0	0		5.8824
2.48176		0.889977	2.6156		5.22	3.132		7.308	14.616	6.525		2.088		33.3333	0		18.1818	0	0		23.0769
1.54761		0.29306	1.87887		1.305	4.176		7.308	4.176	6.264		5.22		0	33.3333		92	0	0		0
0.60865		0.383003	2.45549		3.132	2.088		8.613	4.176	1.044		9.396		20	0		63.1579	0	0		0
1.64717		1.65747	2.35471		6.525	3.393		10.44	6.264	1.044		21.924		16.6667	33.3333		28.5714	0	74.5098		9.0909
0.769395		2.47421	1.26224		5.22	5.22		3.393	3.393	1.044		2.088		68	57.1429		64.2857	0	33.3333		0
0.9276		1.42564	3.33253		2.088	2.088		3.132	1.044	18.792		1.044		33.3333	54.5455		14.2857	70.9677	70		0
0.284038		0.258982	1.40039		1.044	4.176		4.176	4.176	17.748		8.352		0	0		38.4615	82.6087	7.14286		0
0.549779		0.18205	1.74145		3.132	6.264		3.393	8.352	2.349		16.965		0	0		0	75	7.14286		0
0.438288		0.166168	1.31525		4.176	8.352		15.9213	3.132	1.044		6.264		0	57.1429		50	0	0		12.5
0.195536		0.282194	2.83808		1.044	10.179		5.22009	2.088	1.044		9.396		0	18.75		50	14.2857	9.09091		0
0.351209		0.382803	3.26416		1.044	7.308		1.04402	1.044	3.132		4.176		0	18.75		90	7.6923	77.7778		28.5714
1.02036		1.04938	4.05971		7.569	6.003		1.04402	3.654	10.44		3.132		35.2941	0		12.5	0	16.6667		8
0.398129		1.33143	4.35677		2.088	5.22		3.13205	1.044	7.308		1.044		0	16.6667		44.4444	0	3.84615		0
0.24355		0.451899	3.45028		1.044	2.349		3.39306	1.044	4.437		1.044		13.3333	65.625		33.3333	0	50		78.2609
0.590807		0.485213	3.23074		2.088	1.044		6.2641	6.264	3.132		5.742		33.3333	60.6061		55.5556	0	54.5455		6.25
1.1227		0.383422	3.42357		8.352	6.264		2.08804	1.044	5.481		10.44		0	88.8889		11.1111	48.1481	25		0
0.762703		0.168031	2.48895		5.481	5.481		3.13205	1.044	1.044		1.044		70.2703	9.0909		95.4545	0	25		0
0.179841		0.595683	2.6309		4.176	4.176		6.2641	2.871	4.176		2.088		11.1111	85.7143		12.5	0	25		7.1429
0.607219		0.790684	2.93693		7.308	1.044		1.04402	4.176	4.437		1.044		0	70.4545		50	0	33.3333		0
1.0819		0.458265	0.201935		3.132	9.396		7.30812	9.657	3.393		2.088		53.3333	28.5714		50	87.7193	55.5556		0
2.08636		0.224009	0.507238		2.088	1.044		6.52511	3.654	2.088		2.088		53.3333	78.5714		11.1111	73.1707	33.3333		8.3333
1.82882		0.253858	3.97334		2.349	1.044		3.13205	1.044	9.918		17.748		53.3333	26.6667		23.5294	73.1707	35.7143		0
2.01675		0.179178	2.52613		3.132	4.176		5.22009	6.264	3.132		23.229		14.2857	16.6667		23.5294	0	88.4615		34.0909
1.70752		0.961119	3.02794		8.352	14.355		4.17607	11.484	3.132		3.132		14.2857	0		10	0	11.1111		0
0.602399		0.383422	0.971888		4.176	4.176		2.08804	1.044	5.481		11.484		0	0		10	0	63.6364		0
1.60036		0.168031	3.97915		1.044	3.132		4.17607	1.044	3.132		5.22		0	0		88.5714	66.6667	0		10
0.622958		0.595683	3.00601		1.044	1.044		7.56913	4.176	15.66		6.264		47.3684	14.2857		7.6923	0	0		16.6667
0.229774		0.790684	3.99587		8.352	10.179		3.13205	1.044	2.088		5.22		68.4211	53.3333		0	38.8889	73.913		0
0.181269		0.458265	3.49857		4.176	1.044		2.088	3.393	3.915		3.132		68.4211	25		0	36.3636	33.3333		0
0.208121		0.224009	3.08345		3.393	2.088		2.349	4.176	4.176		7.308		84.6154	0		38.4615	0	41.6667		10
0.261048		0.253858	2.46185		5.22	1.044		1.044	3.132	1.044		15.66		84.6154	0		0	30.7692	80.9524		9.0909
0.326107		0.179178	1.60998		14.616	2.088		5.22	4.698	4.698		7.308		0	14.2857		33.3333	61.5385	0		0
0.194468		0.961119	3.68495		1.044	5.22		3.132	10.962	1.305		1.044		13.0435	75.8621		12.5	0	81.8182		0
0.169383		0.383422	0.640488		2.088	1.044		6.264	5.481	1.044		5.22		31.25	32.1429		5.2632	12.5	28.5714		6.4516
0.182403		0.168031	2.53602		3.132	3.132		4.437	1.044	1.044		1.305		0	0		0	9.0909	76.4706		0
0.278014		0.595683	3.88629		3.132	1.044		4.176	4.176	3.393		3.393		0	0		73.1707	0	33.3333		70.5882
2.14516		0.790684	4.05435		1.044	3.393		3.132	7.308	2.088		6.525		76.4706	0		7.4074	9.0909	0		0
2.52574		0.458265	3.22806		9.396	3.654		3.132	1.044	3.132		11.223		50	20		0	0	25		0
0.245654		0.224009	1.86631		3.132	2.088		3.132	1.044	2.088		25.317		41.6667	0		0	0	43.75		0
0.162497		0.253858	3.26439		4.437	1.044		5.22	3.132	2.088		1.044		52.6316	70.9677		12	37.5	0		65.7143
2.51288		0.179178	1.86082		4.176	3.132		3.654	8.352	5.481		2.088		7.6923	42.8571		33.3333	37.5	0		26.6667
1.66269		0.961119	0.821314		4.176	6.264		7.047	4.176	4.176		1.044		7.6923	91.6667		69.5652	37.5	78.8461		2.8571
1.2906		1.08163	1.84424		2.088	1.044		6.264	5.481	2.088		1.044		50	0		88.2353	0	50		0
1.76273		1.03456	0.16216		1.305	6.525		10.701	7.308	3.132		5.22		0	7.1429		57.1429	0	14.2857		0
1.09796		0.471676	1.9735		1.044	4.959		7.308	6.264	7.569		7.308		14.2857	0		0	33.3333	0		0
1.26117		0.210271	2.44298		3.132	5.742		3.132	7.308	3.132		12.528		12.5	0		0	0	60		0
1.53714		0.788372	2.47715		4.437	6.525		2.088	3.393	1.044		1.044		25	22.2222		65.5172	0	95.8333		0
1.52699		1.47199	3.09742		4.176	6.264		8.352	3.132	5.22		3.132		20	0		30	0	0		0
2.55547		2.00186	0.810663		10.44	2.088		4.176	1.044	2.088		5.22		20	0		30	0	0		0
0.187017		1.10616	1.39437		1.044	3.132		6.264	4.176	2.088		11.484		53.8462	0		30	0	30		0
0.344126		1.80766	3.2511		1.044	1.044		14.616	9.396	8.091		3.132		61.9048	16.6667		0	77.2727	18.1818		0
0.161409		1.04929	2.23065		4.176	7.569		1.044	6.786	6.264		16.182		33.3333	52.9412		72.4138	0	0		5.2632
1.57389		1.75399	3.06056		1.305	4.176		4.176	7.569	2.088		4.176		0	85		0	0	53.3333		0
0.276295		2.22032	2.29742		5.22	1.044		3.132	3.132	3.132		12.528		16.6667	85		0	0	33.3333		0
0.945573		1.24722	1.57565		5.22	1.044		1.044	2.088	6.525		6.264		0	0		0	0	33.3333		11.1111
0.162403		1.22719	2.74548		2.088	2.088		1.044	3.132	6.264		3.132		0	0		0	0	33.3333		4
0.23456		1.43442	0.627998		5.481	15.66		4.176	5.22	1.044		15.138		0	64.7059		0	66.6667	15.3846		17.6471
1.61955		0.868968	0.698496		3.132	5.481		5.22	5.22	3.393		2.088		0	29.6296		0	0	0		0
0.783655		1.12011	3.99165		2.61	2.349		6.264	6.264	2.871		1.044		6.25	50		0	0	0		0
1.02962		2.64885	1.59226		5.22	4.698		1.044	13.572	4.176		6.264		6.25	0		11.5385	0	0		0
2.53174		2.00355	2.1645		4.176	2.088		2.088	2.088	1.044		11.484		6.25	0		86.2069	0	75		54.5455
1.94379		2.13746	1.9831		4.437	8.874		2.088	8.352	1.044		3.132		23.5294	67.5676		3.3333	0	81.4815		54.5455
0.944344		1.27744	3.9307		4.176	8.613		2.349	16.182	3.132		12.528		0	54.5455		65.5172	66.6667	81.4815		0
0.221263		0.983342	1.08358		2.088	5.22		2.088	4.176	6.264		13.833		0	0		0	66.6667	66.6667		9.0909
1.6712		1.81389	4.20546		1.044	3.132		9.657	6.525	2.088		10.44		25	30.7692		0	0	0		0
1.18759		2.7919	2.00213		1.044	1.044		2.088	11.484	10.44		4.176		0	30.7692		23.0769	80.6452	0		0
0.720204		3.57048	2.85767		1.044	1.044		3.132	4.959	7.308		2.088		0	0		8.3333	0	0		0
0.163718		1.96406	1.08358		4.176	2.088		8.352	6.264	4.437		1.044		10	0		0	70.8333	0		0
0.871852		0.541899	4.20546		3.654	5.22		1.044	1.044	6.264		15.66		10	23.0769		84.4828	10	21.4286		32.5
1.35206		1.25813	2.00213		3.132	5.22		5.22	3.132	8.352		10.44		0	23.0769		74.1935	0	0		15.3846
2.05133		1.91552	2.85767		4.176	13.572		3.132	15.66	11.745		1.044		37.5	9.0909		74.1935	44.4444	16.6667		0
1.87731		2.98756	1.05981		3.132	3.132		4.437	6.786	3.654		6.264		25	33.3333		16.6667	0	0		9.375
1.00506		3.14304	2.3068		3.132	4.176		1.044	1.044	5.742		1.044		0	0			68.4211	0		0
1.25918		3.22217	1.38516		2.088	4.437		5.22	1.044	3.393		1.044		0	0			0	0		0
0.576125		0.807842	3.73004		2.61	8.352		4.176	4.437	8.613		1.044		76.4706	75			0	45.4545		5.2632
0.529098		0.698618	5.00811		1.044	4.698		2.088	1.044	2.61		1.044		0	36.3636			0	16.6667		0
0.192284		1.12125	2.63016		7.308	1.566		1.305	2.349	1.044		5.22		16.6667	42.8571			0	83.3333		0
0.652679		4.57339	3.89434		1.044	7.308		1.044	2.088	7.308		4.437		21.0526	0			0	28.5714		0
0.464231		4.79198	5.26869		2.088	7.308		4.176	1.044	6.264		10.44		21.0526	50			47.0588	95.2381		0
0.734414		1.93941	4.36562		15.921	11.484		4.176	2.61	3.915		20.097		70.5882	64.2857			47.0588	0		0
1.43117		0.83106	1.97484		10.44	3.132		3.654	3.393	2.088		7.308		91.6667	75			0	85.9649		6.8182
1.43172		0.776978	4.45548		12.528	4.176		8.352	6.264	3.132		4.698		91.6667	0			50	85.9649		0
2.09402		0.860346	2.3126		3.132	3.915		4.176	4.176	5.742		5.22		55	0			42.5	0		0
0.53014		0.83106	3.28031		5.22	2.349		3.132	5.22	3.132		4.176		55	0			0	10		30.7692
0.277278		0.776978	3.90682		3.132	4.176		2.088	2.088	4.176		14.877		90.6977	12.5			0	10		0
0.277278		0.860346	4.44916		6.264	5.22		3.132	3.132	4.437		4.437		52.9412	73.913			0	0		0
1.48696		2.03795	3.34008		2.088	4.176		4.176	4.176	8.352		3.132		61.1111	0			0			52.5
1.10666		2.0084	2.38613		3.132	5.22		3.132	8.352	5.481		19.836		50	0			16.6667			56.25
0.553697		2.1538	2.11335		1.044	3.132		2.088	2.61	4.698		9.657		50	50			16.6667			30.7692
1.23363		0.839125	2.01521		2.088	8.352		9.396	3.393	3.132		18.009		10.7143	13.3333			77.7778			0
1.42792		1.05371	2.21305		1.044	4.698		5.22	1.044	5.22		10.44		10.7143	45.4545			12.5			0
1.71703		0.889872	3.90575		1.044	3.132		2.088	1.566	4.176		10.44		11.1111	47.0588			0			0
0.167533		2.05091	3.47163		4.176	3.132		4.176	5.22	2.088		1.044		11.1111	15.3846			0			11.1111
0.625944		1.61776	1.82984		2.088	1.044		16.965	3.393	2.088		28.188		0	0			0			0
0.455357		2.02901	3.28031		1.044	2.871		5.22	6.525	3.132		14.094		16.6667	9.0909			0			0
1.20692		0.212152	3.90682		2.088	13.311		3.132	1.044	3.132		15.66		80	80			0			0
0.360409		0.61298	4.44916		3.132	3.915		5.22	3.393	4.176		5.22		80	70			0			14.2857
1.70724		0.351252	3.34008		9.135	2.349		2.088	1.044	7.308		4.176		0	56.5217			0			0
1.09026		0.516424	2.38613		2.349	1.305		21.402	1.044	5.22		1.044		0	0			16.6667			0
0.162115		0.922303	2.11335		2.088	4.437		10.701	4.959	6.786		3.132		72.973	37.5			0			12.5
3.11371		0.899062	2.01521		3.132	4.437		1.044	4.176	3.132		17.748		95.4545	35			10			0
2.13274		1.49153	2.21305		5.22	3.132		9.657	2.088	4.698		3.132		50	0			10			0
1.5113		1.59493	3.90575		1.044	3.132		3.132	1.044	7.569		11.745		33.3333	33.3333			0			0
2.04701		1.52928	3.47163		4.176	2.61		4.176	2.088	7.308		5.22		16.6667	89.3617			25			0
1.72831		0.565708	1.82984		3.393	2.088		3.132	1.044	6.003		3.132		16.6667	89.3617			25			0
0.763698		0.213608	3.78405		3.132	4.176		8.352	2.088	10.44		4.176		0	41.6667			25			12.5
1.37596		0.606245	0.531254		3.132	1.044		2.088	4.176	4.437		26.883		33.3333	41.6667			22.2222			0
1.6234		1.14946	2.90752		4.176	1.044		3.132	3.393	2.088		25.056		33.3333	72.973			22.2222			0
1.73392		0.358514	1.97456		4.176	5.742		8.352	3.132	1.044		15.66		0	0			14.2857			6.25
0.43344		1.22727	3.84246		3.132	2.61		3.132	2.088	1.044		5.481		48	0			14.2857			0
1.37596		0.968309	2.8415		4.437	1.044		3.132	1.044	8.874		4.437		75	33.3333			14.2857			0
1.6234		2.65196	4.42342		10.962	5.22		2.088	5.481	2.088		21.402		11.1111	33.3333			55.5556			0
1.73392		1.75185	3.67146		9.396	1.044		3.132	7.047	1.044		7.308		18.1818	0			0			15.3846
0.43344		0.968309	3.22214		1.044	1.044		6.264	4.437	4.176		8.352		16.6667	27.2727			0			0
2.18779		2.65196	3.78405		3.132	6.525		2.088	7.308	3.654		5.22		64.2857	14.2857			0			0
2.35385		1.75185	0.531254		1.044	7.308		2.088	2.088	6.003		1.044		58.3333	0			20			0
2.04511		0.298667	2.90752		6.525	2.088		3.132	7.308	3.132		1.044		0	16.6667			20			0
3.10959		0.248473	1.97456		3.132	1.044		1.044	7.308	3.132		2.088		58.3333	46.1538			0			0
1.89765		0.379942	3.84246		4.176	1.044		1.044	6.264	7.83		12.789		0	71.4286			85.7143			0
2.91767		1.80367	2.8415		6.264	14.094		5.22	4.176	1.566		6.264		0	46.1538			0			0
2.73491		2.58198	4.42342		5.22	1.305		2.088	15.66	4.698		3.393		0	72.7273			0			0
1.42846		1.41411	3.67146		1.044	7.308		3.132	20.88	7.308		5.22		50	72.7273			0			0
1.33529		0.647637	3.22214		4.176	4.176		6.264	12.789	2.088		9.396		16.6667	36.3636			0			0
1.78433		1.22463	3.32986		9.396	4.176		6.264	4.437	4.959		4.176		0	50			0			0
1.34789		1.5663	3.73781		6.264	1.044		1.044	6.525	14.094		6.264		30.7692	12.5			0			55.1724
2.07947		2.37751	1.23309		3.132	4.176		2.088	6.264	1.044		5.22		30.7692	0			46.1538			62.069
1.86163		0.457101	1.22482		2.088	5.22		21.924	3.132	4.176		4.176		0	11.1111			22.2222			5.5556
0.535783		1.29722	1.70725		8.874	1.044		3.132	4.437	3.132		3.132		50	91.6667			69.697			0
0.656748		0.903954	2.9267		1.044	7.308		4.176	4.437	2.088		2.088		50	18.1818			18.1818			33.3333
1.65626		0.886326	0.45101		4.176	3.132		5.22	2.088	6.525		4.176		0	92.8571			33.3333			0
0.296272		0.263294	2.93652		9.657	2.61		9.396	5.742	5.22		6.264		0	11.1111			33.3333			0
0.151092		0.397709	2.27442		6.264	4.698		4.176	5.742	3.132		1.044		0	50			59.2593			0
0.509184		0.19579	3.51836		6.525	4.698		6.264	3.393	11.484		1.044		42.8571	0			0			0
0.297072		0.583761	2.35492		6.264	1.044		1.044	19.836	5.22		2.088			16.6667			0			0
0.559745		1.27896	1.56596		9.396	4.437		3.132	3.393	3.915		10.701			22.2222			0			0
0.758771		1.60566	0.574292		2.088	7.308		6.264	3.132	3.132		12.528			22.2222			0			0
1.30919		2.71466	3.90035		3.132	7.569		2.088	10.962	6.264		10.44			0			42.8571			50
1.37354		2.09494	2.8906		5.22	2.088		2.088	7.308	3.132		3.393			35.7143			63.6364			0
0.937104		1.16225	3.61363		13.572	10.44		1.044	10.701	8.613		20.88			35.7143			0			0
1.14447		0.32856	4.70184		9.657	15.921		3.132	3.132	1.044		4.437			75			0			0
0.694981		0.26787	2.94809		10.44	6.264		3.132	4.437	1.044		1.044			0			0			0
0.783756		0.762636	1.7224		2.088	11.484		3.132	4.176	2.088		3.132			14.2857			25			0
0.573493		1.35494	4.87015		1.044	3.393		4.176	1.044	6.264		13.572			76.4706			25			0
0.228084		1.28623	4.28857		2.088	2.349		3.132	3.654	2.088		1.044			47.0588			0			0
0.188529		0.734787	5.05047		2.088	3.132		3.132	3.132	1.305		4.176			8.3333			0			0
0.282631		0.700595	4.40564		2.088	2.088		1.044	4.176	8.613		7.569			0			0			78.5714
0.203723		1.91934	4.74977		1.044	1.044		5.22	5.481	7.308		6.264			0			27.2727			0
0.373155		1.41307	1.49313		8.613	1.044		6.264	1.044	1.044		6.264			0			27.2727			28.5714
0.173886		1.34735	1.90026		5.22	9.396		4.176	6.264	3.132		7.308			7.1429			0			0
0.246769		0.304396	4.80022		1.044	3.132		4.176	4.437	1.044		4.176			0			67.7419			0
0.263462		0.89992	4.29766		3.132	1.044		1.044	1.305	12.267		3.132			68.1818			75			14.2857
0.277847		1.23495	3.99309		3.132	7.83		3.393	10.44	13.311		11.484			0			0			0
0.618046		0.262358	2.52991		1.044	5.22		8.352	5.22	1.044		11.484			0			7.1429			0
0.356655		0.173092	3.23283		8.352	2.088		1.044	7.83	4.437		10.44			0			0			0
0.684182		0.227384	4.11237		8.613	1.044		1.044	5.22	6.003		20.358			65.3846			0			0
1.45823		0.430701	3.83471		4.176	11.484		4.176	6.525	2.088		1.044			19.2308			0			0
2.01719		0.566304	3.4994		3.132	6.786		1.044	9.396	7.308		2.088			0			22.2222			68.9655
1.84394		0.618553	4.04148		9.396	2.088		1.044	1.044	7.308		2.088			11.1111			0			0
2.037		0.612927	3.69622		5.22	2.088		1.305	2.088	1.044		24.012			33.3333			0			0
1.32952		0.739194	2.55025		3.132	4.176		1.044	1.044	3.132		4.176			0			68.9655			5.5556
1.4907		0.80909	2.61208		3.132	2.088		7.308	5.22	10.44		13.311			0			12.5			0
0.660444		1.39596	3.30862		1.566	7.569		10.701	6.264	14.616		7.308			35.2941			73.0769			0
3.70681		1.88639	3.48925		3.132	1.044		6.264	12.528	2.61		1.044			0			0			0
2.28753		0.465074	4.14615		3.132	8.352		2.088	1.044	2.088		14.094			0			47.8261			0
1.90427		0.768728	3.37767		3.132	2.349		3.132	5.742	1.044		12.789			16.6667			16.6667			0
1.93929		0.339667	3.37676		1.044	2.61		1.044	3.132	2.088		8.352			0			0			0
0.786387		0.216427	1.84011		3.132	1.044		1.044	2.088	2.088		4.176			56.5217			0			0
0.40712		0.248905	0.589182		2.088	1.044		3.132	5.481	4.176		2.088			60			0			0
0.229481		0.319073	0.403651		1.044	1.044		1.044	4.437	4.176		10.44			60						0
1.64698		0.821212	1.22337		6.264	3.132		4.176	10.962	1.044		7.569			60						37.5
2.97695		0.454231	2.05944		2.088	6.525		3.132	6.264	4.437		6.264			50						6.6667
1.53154		0.612647	2.36716		1.044	3.393		3.132	3.132	1.044		2.088			58.0645						0
1.21964		0.244878	3.76225		3.132	1.044		3.132	3.654	4.176		3.132			0						0
0.919689		0.157695	4.66255		4.176	3.132		4.176	1.044	2.088		6.264			50						0
2.26934		0.606478	4.25214		4.176	6.264		7.308	1.044	1.566		6.264			0						14.2857
1.65864		2.63483	3.95923		4.176	3.132		2.088	5.22	4.437		3.132			30						0
1.10777		2.63501	2.23916		4.176	1.044		2.088	8.352	1.044		3.132			33.3333						0
0.57752		3.93174	3.72414		8.352	2.349		3.132	2.088	1.305		5.22			0						0
0.602709		2.29518	2.15093		7.569	1.044		2.61	1.044	2.349		27.144			8.3333						9.0909
0.945284		2.11407	2.75901		4.176	3.132		5.22	7.83	3.393		2.088			0						9.0909
0.777388		1.81757	2.85919		9.657	2.088		12.006	6.525	3.915		28.449			0						0
0.342268		0.286581	3.32884		5.481	2.61		4.437	12.789	2.088		2.088			28.5714						0
0.214687		1.48898	4.4037		5.22	1.044		2.088	5.22	5.22		2.088			30.7692						0
1.697		3.02857	5.18046		2.088	1.044		4.176	1.044	2.088		15.66			0						0
1.13819		0.190271	4.62626		7.308	1.044		4.698	2.088	2.349		6.264			0						0
0.452285		0.152501	3.92693		1.044	4.176		1.044	4.959	1.044		2.088			0						0
1.44024		0.180993	4.50632		8.352	9.657		2.088	1.305	4.176		9.396			0						0
1.57306		1.77639	3.33535		3.132	12.528		1.305	3.393	5.22		3.132			0						0
0.733788		3.30263	4.25887		2.088	2.088		4.437	3.654	1.305		1.044			33.3333						7.1429
0.560005		0.37651	2.03274		7.569	2.088		2.088	4.176	4.176		9.396			37.5						0
0.698152		2.59802	4.23841		3.132	4.437		1.044	9.396	1.044		4.176			37.5						9.0909
1.8974		2.47569	2.91		3.393	5.481		8.352	2.088	3.132		4.176			97.0588						0
0.657134		1.03858	2.71052		9.396	3.132		5.22	11.484	5.742		3.915			0						33.3333
1.6442		0.802164	2.88597		8.352	8.874		2.088	6.264	6.786		27.405			84.3137						0
1.71736		0.432525	3.15292		2.349	3.132		3.132	3.393	3.132		7.308			38.8889						70.3704
1.97974		0.516384	1.50259		1.044	5.481		1.044	10.701	10.44		12.006			10.5263						0
1.6312		0.291282	2.94498		7.047	3.132		1.044	9.396	7.569		14.877			53.8462						0
2.10891		1.09197	3.30897		13.05	2.088		4.176	3.393	2.088		17.748			0						0
2.47727		0.631121	1.63095		2.088	1.044		3.132	8.613	3.654		24.534			0						0
4.95196		0.487174	2.71622		1.044	4.176		4.176	7.569	3.132		14.616			0						0
0.611391		0.559936	0.282488		2.088	4.176		1.044	4.176	1.044		9.396			42.8571						0
0.41588		0.378207	4.76574		1.044	7.308		5.22	3.132	2.61		4.437			28.5714						0
0.585552		0.631121	3.40073		14.094	15.66		6.264	5.22	5.22		22.185			70.5882						0
2.4631		0.487174	4.48701		4.437	2.349		2.088	9.918	3.132		27.144			57.1429						0
0.410777		0.559936	2.55702		1.044	3.654		3.132	3.132	1.044		1.044			45.1613						0
1.25844		0.378207	4.37292		1.044	1.044		7.308	4.176	7.569		17.226			45.1613						0
2.03678		3.60787	3.01335		4.176	1.044		12.267	4.698	2.088		30.276			11.1111						0
0.551976		2.87648	2.00734		3.393	4.176		1.044	6.525	1.044		19.836			6.25						10.5263
3.44497		2.01416	1.61644		5.22	1.566		3.132	4.176	1.044		8.352			81.8182						10.5263
2.01214		0.763114	1.21026		11.484	11.484		6.003	6.264	7.569		12.528			0						10.5263
1.72151		0.581743	4.07877		1.044	5.22		3.132	5.481	1.044		3.132			50						0
1.64024		1.649	3.39663		2.088	1.044		5.22	5.22	4.698		8.874			0						0
0.324358		0.39206	2.86154		6.264	5.481		7.83	3.654	2.088		15.66			0						0
0.204747		1.77944	3.89951		4.437	18.792		4.176	3.132	4.437		11.484			71.875						0
0.280928		0.792958	3.9701		1.305	4.959		6.525	1.305	1.044		2.088			94.8276						0
2.06436		0.905314	3.60712		1.044	9.396		4.176	3.132	1.566		15.66			0						53.8462
0.907328		0.17997	3.88222		2.088	4.176		3.132	3.393	4.437		8.352			71.6981						53.8462
0.459715		0.285425	3.00535		3.132	3.393		8.352	4.176	3.393		6.264			70.3704						53.8462
1.24281		0.400158	4.47573		4.176	8.874		5.22	8.352	9.396		4.176			0						0
0.340673		0.687424	4.93117		2.088	3.393		1.044	11.223	6.525		4.176			0						0
0.315548		0.914661	4.33149		3.393	2.088		1.044	8.874	4.698		2.088			27.2727						0
0.390053		0.913915	3.78343		12.528	6.264		12.789	1.044	4.176		8.352			13.3333						0
0.165509		0.862338	4.45082		2.088	4.698		2.088	6.525	1.044		1.044			18.75						0
0.450357		1.2131	3.55068		12.528	2.088		1.044	4.176	4.176		5.742			82.5						0
0.427167		0.832544	4.92779		3.132	19.836		2.088	11.223	1.044		3.132			0						0
0.695429		1.36627	4.48488		2.088	2.088		1.044	4.698	1.044		5.22			0						0
1.04183		0.780922	3.70958		6.264	1.044		12.528	4.437	2.088		35.496			70.9677						0
0.842148		0.226808	1.58228		1.044	15.66		11.484	9.396	5.22		5.22			30						0
0.974623		0.288873	4.65148		1.044	4.176		6.264	6.525	4.176		5.22			30						0
1.27739		0.716157	4.82286		2.088	8.613		16.704	2.349	1.044		22.185			0						0
1.49831		1.47518	3.24298		2.088	3.654		3.132	3.132	5.22		3.132			48						0
1.4035		1.65119	4.1147		6.264	5.742		1.044	1.044	3.132		20.88			48						60.8696
0.531991		0.76206	4.16982		5.22	6.786		4.176	2.088	1.305		7.569			48						10
1.54525		0.837312	4.35007		3.132	2.349		2.088	2.088	2.088		3.654			0						10
1.14514		1.35968	4.40886		1.044	1.566		9.396	1.044	4.959		1.044			0						10
1.33285		0.563658	4.57104		1.044	5.742		5.22	6.525	7.308		4.176			0						8.3333
0.435226		1.32131	3.30082		5.22	1.044		10.44	1.044	6.525		16.704			28.5714						37.931
2.95135		1.0777	3.89303		3.132	5.22		6.264	1.044	5.22		2.61			77.5862						41.6667
0.376253		0.979865	5.59302		3.132	5.22		8.352	2.61	3.132		1.044			77.5862						30.4348
0.827287		2.11231	3.91877		8.613	6.003		5.22	1.044	7.308		9.657			95.6522						0
2.09139		3.43165	5.1589		5.742	1.044		16.704	7.83	7.308		10.44			0						0
3.43225		3.21415	3.91772		4.176	1.044		7.308	6.264	2.088		7.308			25						0
0.302682		2.79876	5.34945		1.044	1.044		2.088	4.959	1.044		14.616			0						0
0.157952		0.829431	3.47366		3.132	3.393		2.088	4.698	7.83		7.308			0						0
0.219036		2.2001	4.50924		4.176	6.264		4.176	4.698	3.393		5.481			37.5						0
0.361359		0.734472	2.53565		2.088	1.044		3.132	2.088	5.742		6.264			19.0476						0
1.39082		1.93299	1.84034		8.352	2.088		1.044	6.264	5.22		15.66			0						0
1.42566		1.92768	2.09478		3.132	5.22		5.22	10.44	3.915		2.088			66.6667						89.6552
0.441911		1.61343	3.94785		2.088	5.22		4.176	1.044	8.874		8.352			0						0
1.13525		2.63845	3.94669		1.044	2.088		1.044	3.393	1.044		14.616			0						0
1.76406		2.01371	0.534541		3.132	3.654		2.088	1.044	1.044		8.613			0						0
1.08785		3.54368	2.78977		5.22	3.132		7.308	1.044	3.132		6.264			20						9.0909
0.522784		0.560425	3.29595		5.22	5.481		4.176	10.962	3.132		13.572			71.0526						0
0.211174		0.735489	3.36825		4.176	6.264		3.132	4.698	4.959		3.132			0						10
0.204393		0.82799	3.62679		4.176	1.044		5.22	2.088	1.044		20.097			0						0
0.619008		0.275052	3.47086		3.132	6.264		7.308	3.132	6.264		5.742			0						0
0.265752		0.232888	4.46777		3.132	1.044		1.044	4.176	3.132		14.616			12.9032						7.6923
0.153345		1.1709	3.22874		1.044	3.132		1.044	1.044	5.22		5.742			12.9032						63.6364
1.00154		1.35218	1.29292		4.437	6.264		3.132	3.132	7.569		8.352			54.5455						13.0435
0.496656		0.972698	4.17009		4.176	10.701		6.525	4.176	4.698		12.528			50						0
0.158311		1.32271	3.4148		4.176	1.044		15.66	3.132	6.525		13.833			63.6364						0
1.7002		1.12219	3.93259		1.044	4.176		6.264	3.132	1.044		17.748			20						0
0.795182		0.797669	3.18036		6.264	4.176		2.088	9.396	3.132		1.044			0						0
1.06672		0.314396	3.62561		1.044	7.308		2.088	7.308	4.698		1.566			16.6667						52.6316
2.25788		1.13686	1.9052		1.044	1.044		3.132	5.22	12.267		2.088			10						0
1.37858		0.905475	1.95863		1.044	1.044		1.044	9.396	1.044		10.44			55.5556						0
1.22861		1.30626	2.27868		2.088	7.308		1.044	2.088	3.654		2.088			0						9.0909
1.55751		1.3691	2.03846		2.871	2.088		8.352	6.264	5.481		6.264			0						0
2.11875		2.18533	2.67276		5.22	6.264		14.616	11.484	8.352		5.22			9.0909						22.2222
0.66632		0.805816	1.4533		5.742	5.22		3.132	8.613	3.132		3.132			0						11.7647
0.153521		1.39587	1.71011		1.044	6.264		10.179	5.22	2.349		11.484			50						0
0.792573		0.314396	2.94638		1.044	3.132		7.83	2.088	3.393		3.132			73.3333						0
1.10713		1.13686	2.93565		5.22	6.264		9.396	6.264	1.044		3.132			0						18.1818
0.234778		0.905475	2.71942		4.176	2.088		6.264	1.044	3.393		4.176			0						0
1.90322		1.30626	0.933067		6.264	7.308		7.83	2.088	1.044		4.176			54.5455						0
1.2097		1.3691	0.284199		14.616	1.044		15.66	1.044	2.61		3.132			0						16.6667
1.07892		2.18533	1.13418		12.528	2.088		3.132	4.176	2.088		8.352			25						0
1.59182		0.805816	2.08322		3.132	3.132		3.132	1.044	6.525		5.22			82.6087						0
0.198771		1.39587	2.1046		11.484	7.308		1.044	3.132	4.176		2.088			53.3333						0
0.183717		0.314396	2.69982		4.176	4.176		27.405	5.481	1.044		5.22			27.2727						0
0.980474		1.13686	2.59347		8.352	7.569		2.088	11.484	2.088		6.264			0						0
1.1558		0.905475	3.41407		7.308	2.088		3.132	6.525	3.132		3.132			0						0
1.49331		1.30626	3.67892		5.22	3.132		2.088	5.22	2.088		4.176			0						0
0.230604		1.3691	2.57225		2.088	4.437		4.437	4.437	4.176		7.308			7.6923						0
0.745836		2.18533	1.35153		6.264	1.044		7.308	4.176	1.044		3.132			7.6923						0
1.86701		0.805816	0.841597		6.264	2.088		9.135	3.654	7.308		2.088			0						0
2.08995		1.39587	0.902674		3.132	1.044		2.349	4.176	3.132		3.132			0						0
3.95863		0.239806	1.52685		5.22	5.22		3.132	3.915	5.22		7.308			37.5						0
2.23108		0.375805	1.32812		6.525	6.003		4.698	1.044	5.22		18.792			60						0
1.69663		0.150283	0.948154		3.132	2.088		7.308	5.22			3.132			60						0
1.59102		0.182549	1.00795		5.22	1.044		3.132	3.132			10.44			0						0
0.680468		0.408424	1.62411		1.044	1.044		5.22	7.308			7.83			35						0
1.52735		0.436287	2.0358		7.308	2.088		32	14.616			4.176			0						0
0.688146		0.441478	1.61593		1.044	13.05		16	11.745			8.352			21.4286						0
2.98323		0.387856	3.3396		5.481	2.088		4	3.132			6.786			0						0
3.59881		0.255408	2.83166		8.352	7.308		4	5.22			7.569			0						0
0.268443		1.32171	2.46346		3.132	2.088		20	5.742			2.088			11.1111						0
0.539059		0.811171	2.04312		3.132	1.044		16	7.569			5.22			30.7692						0
1.26357		0.850895	1.49379		1.044	6.264		12	2.088			6.264			25						8
0.606804		0.882876	1.71221		1.044	1.044		8	2.088			3.132			25						5.5556
0.247401		0.802108	3.34082		1.044	1.044		16	3.132			7.047			0						5.5556
0.413489		2.05603	2.94059		6.264	3.654			3.132			11.484			0						5.5556
0.822955		0.4973	2.58014		3.132	1.044			3.132			12.528			0						5.5556
1.13248		0.381707	2.21669		9.657	1.044			4.698			2.088			0						0
0.734748		1.62681	1.74373		13.572	1.044			6.525			10.44			0						0
1.66165		0.490062	0.543272		1.044	2.088			4.437			8.091			75						0
0.890231		0.153544	2.42604		2.08804	1.044			5.22			5.22			44.4444						0
0.245194		0.417256	2.27502		2.08804	3.393			3.132			4.176			0						0
0.424418		1.40353	2.70057		1.04402	3.132			6.264			6.264			0						23.0769
1.50853		1.25703	0.650208		2.08804	10.44			9.396			11.484			86.1111						0
1.53741		1.01608	1.70899		2.08804	3.132			2.088			4.437			86.1111						0
0.154256		0.42156	2.18766		1.04402	5.22			1.305			4.176			0						11.1111
2.11432		0.916644	2.87547		3.13205	7.308			5.481			3.393			0						0
1.02277		0.380143	0.748744		1.04402	3.132			2.088			12.789			7.1429						0
0.260035		1.69593	2.05843		1.04402	6.264			1.044			3.132			60						0
0.800219		1.22792	0.526455		1.30502	4.176			4.176			4.176			64.2857						0
2.77763		1.27455	0.422941		4.17607	1.305			3.393			7.308			0						0
1.38828		0.205783	0.928636		3.13205	5.22			3.393			8.352			75						0
0.741433		0.248795	1.13563		3.132	3.132			5.22			7.308			33.3333						0
0.649792		0.150338	3.16232		4.437	1.044			6.264			5.481			33.3333						23.8095
0.421544		0.166011	3.01627		1.044	1.044			3.132			6.264			33.3333						0
0.901826		0.205783	4.62039		4.176	8.352			4.176			3.654			68						0
1.18919		0.248795	2.42917		1.044	4.176			4.176			3.132			82.7586						0
1.04897		0.150338	2.88118		4.176	3.132			6.264			3.132			68.75						0
0.520854		0.166011	1.45183		2.088	2.088			5.22			13.833			0						0
0.770845		0.166184	4.22379		1.044	1.044			6.264			7.569			0						6.8966
0.962352		0.243735	4.23882		1.044	2.088			5.22			4.176			73.3333						23.8095
1.52366		0.230232	2.96278		1.044	5.22			7.308			7.308			0						0
1.79114		0.184306	4.10995		4.176	1.044			8.352			1.044			0						0
1.71938		0.276306	0.749418		1.044	9.396			5.22			11.484			0						0
1.89367		0.300405	2.84278		21.402	4.176			4.176			6.264			44.4444						8.3333
1.4533		0.192801	3.71482		2.088	5.22			2.088			2.088			20.8333						0
0.849359		0.863988	2.28241		5.22	4.176			3.132			2.088			0						0
0.964884		0.477956	4.52843		4.176	4.437			1.044			12.528			0						38.4615
0.318515		0.369605	4.37925		4.176	2.088			2.088			4.959			27.2727						6.8966
0.205256		0.581883	5.45747		6.525	1.044			1.044			14.616			27.2727						0
0.544128		0.326402	0.241961		3.132	8.352			4.176			3.132			0						34.4828
1.82504		0.486515	0.820015		3.393	1.044			5.22			3.132			0						23.8095
0.202605		0.19733	0.513336		1.044	1.044			1.044			1.044			22.2222						50
0.58452		0.238606	1.36236		3.393	2.349			6.264			1.044			7.1429						34.4828
1.06906		0.215278	0.402784		1.044	1.305			1.044			16.704			60						0
0.772384		0.445527	0.425577		2.088	8.352			1.044			18.792			60						44.4444
2.45328		0.550392	2.26599		4.176	9.657			1.044			9.396			16.6667						0
0.156239		0.697106	1.81825		4.176	4.176			8.352			19.836			0						0
0.784329		0.316277	1.40744		3.132	5.22			2.088			8.352			36.3636						50
2.26335		0.431553	1.67754		1.566	7.308			1.044			5.742			25						0
0.962966		0.430757	0.171577		1.044	8.613			4.176			3.654			33.3333						0
1.17652		0.443895	0.555217		4.437	1.044			6.003			2.088			46.1538						0
0.278934		0.276741	0.478042		10.44	4.437			5.742			1.044			30						0
0.193453		0.259652	3.75354		3.132	1.044			8.352			3.132			0						29.4118
0.204318		1.38124	1.44585		4.437	3.132			10.44			3.393			0						0
0.232009		1.65033	3.87409		2.088	1.305			9.396			4.437			0						0
0.876677		1.298	4.78847		2.088	5.481			2.088			5.22			0						0
1.08826		1.82289	1.73684		1.044	5.22			1.044			6.786			0						0
0.79415		0.937137	3.39261		4.437	3.393			4.176			9.396			66.6667						0
0.188926		0.263858	3.33218		1.044	3.132			1.044			5.22			66.6667						0
0.816632		0.502471	4.29913		1.044	2.088			7.047			4.176			0						0
2.03858		1.50053	2.68797		2.61	1.044			9.396			7.308			0						0
3.84352		1.13749	1.2641		4.437	1.044			9.396			7.308			0						48.1481
2.97774		1.39603	1.36334		2.349	1.044			4.176			4.176			0						48.1481
3.48136		1.48875	2.3066		1.044	4.698			7.308			1.566			12.5						12
0.176511		0.274248	3.72682		4.698	6.786			2.088			4.176			41.1765						12
0.941693		0.688847	3.71157		3.393	7.569			3.132			11.484			41.1765						8.3333
1.47442		0.205112	4.24712		6.264	5.22			2.088			4.176			14.2857						0
0.972369		0.169119	0.187751		5.742	9.396			1.044			1.044			86.7925						0
0.390009		0.474226	1.42802		1.044	1.305			5.22			2.088			86.7925						0
1.63922		0.205112	2.89423		4.176	2.61			8.352			4.176			86.7925						0
0.691193		0.169119	0.150936		2.088	1.305			5.22			2.088			37.1429						0
0.702576		0.474226	0.431443		1.044	2.088			3.132			4.176			16.6667						0
0.60152		0.501395	0.565459		5.22	5.481			1.044			6.264			16.6667						0
0.506643		0.337395	3.31354		1.044	4.698			3.132			9.396			16.6667						0
0.809209		0.193559	2.7335		3.393	4.437			17.748			7.308			16.6667						0
0.538377		0.365535	2.48273		4.437	6.525			2.349			16.704			33.3333						0
1.5351		1.20218	2.06887		1.044	5.22			1.044			7.308			88.3721						0
0.978719		1.77182	1.88987		2.088	4.176			1.044			8.352			0						0
3.19878		0.809915	0.172637		1.044	8.091			2.088			3.132			42.8571						0
1.95565		0.237345	1.75017		1.044	5.22			3.132			19.836			42.8571						0
0.586259		1.11147	2.81461		1.044	4.698			1.044			10.701			42.8571						0
1.10697		0.693887	2.71897		3.132	1.044			2.088			8.352			0
1.90646		1.26601	2.36257		4.176	3.132			3.132			7.308			33.3333
2.26014		0.606823	2.55313		3.132	1.044			1.044			18.792			78.7879
2.37285		0.164702	0.989208		3.132	5.742			1.044			10.962			78.7879
1.68991		1.19463	1.69514		5.22	1.044			1.044			7.308			47.0588
2.18005		0.157693	2.19901		4.176	6.525			9.396			4.176			67.8571
2.91338		0.677836	3.04599		4.176	2.088			4.176			10.701			16.6667
2.15159		1.72684	1.67498		2.088	1.044			3.132			8.352			36.8421
2.42124		0.644968	3.44326		1.305	2.088			5.481			4.176			71.4286
2.67014		0.188848	2.19953		1.044	3.132			7.308			12.528			0
0.808829		0.943636	2.99813		7.569	2.349			7.308			9.918			0
0.926763		1.25959	2.62147		1.044	1.566			8.352			7.308			12.5
3.27941		2.10979	2.24369		1.044	1.044			8.352			11.484			12.5
1.4532		0.3934	2.08052		2.088	5.481			1.044			7.308			12.5
0.533979		0.934291	3.24691		10.962	3.132			5.22			4.176			0
0.438573		0.669095	1.66893		10.962	6.525			5.22			9.396			60
3.82359		0.220048	2.65423		1.044	5.742			9.396			4.176			0
2.3465		0.218505	3.74094		2.088	2.088			2.088			9.396			0
1.87491		0.356937	2.60967		2.088	4.698			1.044			5.22			72.7273
3.03669		0.665181	3.60681		2.088	3.654			2.088			5.22			16.6667
1.53758		0.348665	1.53411		5.22	5.22			1.044			5.22
0.338574		0.599233	1.86459		2.088	3.654			1.044			6.264
0.166811		0.291717	2.19953		9.396	1.044			1.044			5.22
0.215469		0.25227	2.99813		6.525	4.176			10.44			14.616
0.293704		0.373698	2.62147		4.176	3.393			3.132			8.352
0.988374		0.77434	2.24369		14.094	7.569			3.132			8.352
0.490035		0.562906	2.08052		1.044	1.044			3.132			3.132
0.712147		0.181293	3.24691		1.044	4.959			3.132			5.22
0.486976		0.344976	1.66893		5.22	3.915			8.352			7.308
0.298387		0.274592	2.65423		12.006	4.698			8.352			3.132
0.623066		0.159027	3.74094		2.349	9.657			3.393			3.393
3.34433		0.984982	2.60967		1.044	3.654			4.176			14.877
3.36525		0.216173	3.60681		4.698	2.349			1.044			5.22
3.08947		0.351386	1.53411		3.132	2.61			3.132			11.484
0.245525		0.347695	1.86459			2.088			6.264			7.308
0.769572		0.639336	3.13333			4.698			4.176			3.132
0.158374		0.174805	0.635593			6.786			5.22			9.396
2.19758		0.282964	2.53462			3.393						5.22
1.18559		0.18535	3.29282			1.044						3.132
0.928414		0.459538	3.13966			3.393						6.525
0.219461		0.537638	2.10786			2.088						11.484
1.06687		2.46723	1.65857			3.132						3.132
1.89957		1.59739	1.71993			4.698						1.044
1.69961		1.36635	2.0734			1.305						1.044
2.36237		0.873295	0.677092			5.22						4.698
3.77406		0.517191	0.811974			2.088						4.437
3.32171		0.280998	1.62244			3.393						4.176
2.22326		0.70075	1.9512			2.349						3.132
0.412225		0.182781	1.76627			1.305						4.176
1.20921		0.299067	2.59918			1.566						6.264
4.08903		2.33175	1.8803			2.61						2.088
3.87384		0.835458	2.25188			5.742						2.088
3.32171		0.235921	1.62605			2.088						1.044
2.22326		0.892197	2.10786			8.613						2.088
0.412225		0.508663	1.65857			7.569						4.176
1.20921		0.746793	1.71993			6.786						4.176
4.08903		0.284023	2.0734			2.61						9.396
3.87384		0.293667	0.677092			12.006						5.742
0.495915		1.47924	0.811974			5.742						4.437
0.229411		1.74379	1.62244			4.176						5.22
2.35704		1.30978	1.9512			1.305						9.396
0.217701		1.64689	1.76627			1.044						6.264
0.178506		1.93961	2.59918			3.654						3.132
1.93233		2.63706	1.8803			1.566						15.66
1.1628		1.22913	2.25188			3.393						7.308
1.13145		1.18218	1.62605			8.613						6.264
1.16633		0.919024	1.40034			4.176						3.132
1.37059		0.583064	1.01204			6.003						16.704
0.759136		1.91887	1.0066			5.742						14.616
2.30104		0.349339	1.96601			2.088						5.22
1.49639		2.39319	3.88224			2.61						7.308
0.221866		3.36594	1.02971			3.132						3.132
0.517579		0.174712	1.80133			1.044						3.132
0.540543		0.849672	1.3712			9.396						1.044
0.508716		0.599896	1.981			12.006						4.176
1.62594		1.37145	1.98656			10.44						6.264
1.97281		0.8238	1.06628			7.569						5.22
0.552082		3.17849	1.34702			1.044						3.132
1.55544		2.94618	1.49819			2.088						5.22
0.4575		2.19924	1.41904			2.349						3.132
1.16398		2.60403	1.18628			7.569						6.525
1.70641		3.27996	1.01843			14.094						5.742
1.2567		3.15915	2.61464			2.61						3.132
0.934694		2.39941	2.21853			1.305						5.481
1.02915		0.934895	2.11991			3.393						6.264
1.39596		2.02493	3.06198			2.088						7.308
1.12235		1.70893	3.14854			2.088						8.613
2.16167		0.77893	3.23034			3.393						8.874
3.4474		2.69701	0.186812			8.874						5.22
0.845177		0.782639	4.09136			4.959						3.132
4.63734		1.96392	0.158966			5.481						10.701
3.46445		0.997225	0.210302			4.176						3.132
1.15706		0.274247	1.05305			3.132						1.044
0.80059		0.611018	2.23848			7.308						4.176
1.61223		0.86129	2.97168			4.176						3.132
1.70729		0.334739	2.54944			3.393						6.264
2.06612		0.32995	1.5801			5.742						1.044
0.58865		2.05142	2.11594			1.044						7.308
1.06769		1.31905	4.62361			2.349						3.132
0.535993		1.41308	0.328929			2.088						2.088
0.393651		1.46769	1.84453			1.044						2.088
2.03119		1.47131	1.86316			4.959						1.044
3.06499		0.168572	0.894165			1.044						1.044
3.2616		0.163941	0.197144			1.305						11.484
2.33199		0.216818	0.452618			3.132						10.44
2.95613		0.721849	2.29353			2.088						23.49
2.64029		1.12176	2.15011			1.305						15.921
2.77091		2.01161	1.21412			3.132						5.742
2.66474		0.223747	1.8003			2.088						5.22
1.81638		0.245825	2.83384			4.176						20.097
1.78319		0.540831	2.34625			13.833						5.22
1.47273		2.0687	0.404916			1.044						2.088
2.82787		2.25726	0.437147			1.044						15.921
1.66246		0.687748	2.77802			5.22						7.308
2.53432		0.587571	1.53409			3.654						7.308
0.422026		1.11456	0.692885			3.915						2.088
0.595569		0.82094	0.413397			2.349						13.833
0.497442		0.704385	1.64945			2.871						8.613
0.402762		0.989454	0.34163			1.305						8.352
0.36256		0.213706	0.771273			6.264						5.22
0.627945		0.789817	0.209432			1.044						4.176
0.440297		0.182936	2.12907			10.44						9.396
0.298489		0.470433	2.22978			5.22						2.088
0.86431		0.493735	2.16424			7.83						1.044
1.14152		0.477799	0.957988			2.088						2.088
0.440336		0.293099	1.46492			1.044						9.396
0.154945		0.255222	1.93952			2.088						10.44
0.225083		0.803493	1.63797			2.088						12.528
0.215091		0.818816	2.13854			3.393						4.176
0.185173		0.713946	2.83075			5.22						8.352
0.203524		0.285525	3.06742			3.132						6.264
1.49169		1.45863	0.955552			4.176						5.481
0.336548		1.353	2.50356			1.044						6.264
0.732581		0.901753	1.89957			7.83						2.088
0.848375		0.870687	0.164706			13.311						10.701
0.628344		0.328765	0.810285			11.484						8.613
0.27634		0.781487	2.79695			7.308						11.484
0.236887		0.179186	3.17812			3.393						5.22
0.214046		0.198364	4.02915			3.393						3.132
0.732949		0.193039	2.86692			5.22						7.308
0.156383		0.889429	1.76832			4.437						4.437
0.208778		1.64803	3.86278			4.176						1.044
0.325391		0.781357	2.55899			9.918						5.22
0.537601		0.191607	2.59658			1.044						5.22
0.680861		1.67497	0.252692			1.044						9.396
0.630631		0.557335	0.399815			1.305						16.704
1.29978		0.523881	1.17139			2.088						5.481
2.07501		1.00248	2.57464			2.349						8.352
0.630631		0.715348	2.73384			9.657						10.701
1.29978		0.33155	0.76217			1.044						9.396
2.07501		0.25732	0.449977			10.701						3.393
0.902605		0.682064	0.290774			6.525						4.176
1.75847		0.235427	0.258053			2.349						1.044
1.37854		0.35236	0.228961			3.132						3.393
1.65425		0.169473	0.255122			5.481						5.22
0.255256		0.562625	0.880684			4.437						6.264
0.582553		0.19382	1.71562			21.402						3.393
0.727853		0.435468	2.19396			10.179						3.654
1.004		0.42451	3.63064			3.393						6.786
1.06345		0.197882	2.02134			1.566						4.176
0.920458		0.512717	4.51459			1.044						16.965
0.174015		1.06228	3.60256			2.088						8.613
0.217014		0.273799	4.64511			4.176						5.481
0.177347		2.4404	3.52252			2.088						3.132
1.54141		0.782383	1.96478			2.349						3.132
0.902848		0.204635	2.58278			3.132						7.569
1.07357		1.20577	3.035			6.003						17.748
0.475196		1.61298	2.99119			1.044						6.786
0.256507		0.76719	4.71715			5.22						3.393
0.447573		0.880934	2.78226			3.393						3.393
0.940178		0.342377	3.20117			5.22						6.264
0.654325		0.847519	3.08092			1.044						3.132
0.195462		0.560977	2.91331			3.132						3.132
0.156883		0.15515	1.31374			7.308						6.525
0.396756		0.281815	0.2776			2.349						6.525
0.316113		0.937266	3.11354			5.22						14.355
0.177009		0.697608	1.97687			4.437						5.22
0.72864		1.27607	2.46666			4.698						6.525
0.247792		1.16426	2.89063			3.132						9.657
0.25815		0.937266	3.12761			11.484						4.176
0.513692		0.697608	3.11547			2.349						5.22
0.658167		1.27607	3.6824			1.044						17.748
0.709827		1.16426	2.61066			3.393						7.308
0.524626		0.766739	3.00062			4.698						9.657
0.547213		1.17713	4.20033			2.088						14.616
0.210859		0.519361	0.514963			1.044						7.308
0.70866		0.947873	0.151488			8.352						5.22
0.324037		1.38247	0.512102			3.132						5.481
0.678268		0.505606	0.262387			1.044						4.176
0.832641		0.317616	0.38951			4.437						2.349
1.24715		0.490291	1.31374			6.525						1.044
1.66034		0.766739	0.2776			4.437						6.786
1.3679		1.17713	3.11354			4.437						5.22
1.86783		0.519361	1.97687			5.481						11.223
0.392143		0.947873	2.46666			7.308						5.22
0.622434		1.38247	2.89063			1.044						2.088
1.81347		0.505606	3.12761			2.088						3.132
0.535274		0.317616	3.11547			12.528						7.569
2.40446		0.490291	3.6824			1.044						9.918
1.87003		0.51455	2.61066			3.132						7.047
2.11939		0.268872	3.00062			1.566						7.569
2.5702		0.167698	4.20033			6.264						3.132
0.974975		0.244163	0.514963			1.044						7.569
2.13932		0.51455	0.151488			3.132						7.308
0.655466		0.268872	0.512102			4.176						5.22
0.320794		0.167698	0.262387			1.044						10.44
0.222744		0.244163	0.38951			6.264						7.569
1.42691		0.51455	3.37574			2.088						6.264
0.534361		0.268872	2.53026			2.088						4.698
0.39752		0.167698	2.50074			6.525						4.176
0.156356		0.244163	1.42303			6.525						8.091
0.172326		0.257378	1.1975			7.569						3.132
0.350177		0.483232	1.61198			2.088						6.264
1.46514		0.27021	1.91108			10.701						22.968
1.50303		0.257932	2.33529			3.132						4.176
1.23749		0.175323	1.76215			4.176						11.484
0.917453		0.561614	2.51469			12.789						2.088
0.396534		0.70091	3.57488			1.044						2.088
0.573928		0.394185	2.25714			3.132						15.66
0.7887		0.620084	1.90688			2.088						14.877
0.24293		0.260963	0.405856			3.132						2.61
0.79607		0.240097	0.525859			10.44						19.836
0.467003		0.18142	0.876583			6.264						16.704
0.351232		0.620084	0.819808			8.352						4.176
1.124		0.260963	0.624851			5.742						6.264
0.396534		0.240097	0.181043			1.305						4.437
0.573928		0.18142	0.187226			15.921						6.264
0.7887		0.620084	0.163405			5.22						1.044
0.24293		0.260963	0.349438			5.22						6.264
0.79607		0.240097	0.355726			2.088						21.402
0.467003		0.18142	0.38921			11.484						4.176
0.351232		2.31013	0.653876			6.264						12.789
1.124		2.93605	0.431585			9.396						3.393
1.79654		3.02727	0.96146			3.132						3.132
0.489152		3.00546	0.847505			2.088						7.569
0.962403		1.17747	0.97771			2.088						8.352
0.182661		2.20259	1.07105			1.044						2.088
1.07487		1.68899	0.348009			2.088						11.484
0.893494		1.83486	0.26986			1.044						2.088
0.973298		1.71861	0.634258			3.132						2.088
0.65109		1.56859	0.677782			1.044						1.044
0.249577		1.61303	0.95319			1.044						2.088
1.87333		1.23569	0.194358			3.132						6.264
1.69555		0.278337	0.167817			7.308						1.044
1.77815		0.328754	0.369492			5.22						9.396
0.539041		0.332147	0.499293			12.528						12.528
0.45836		0.236059	0.425771			7.308						2.088
0.166162		0.198355	0.157593			2.088						2.088
0.205523		0.498656	0.169908			7.308						5.481
0.441344		0.711169	0.224716			15.138						15.66
0.880581		2.31683	0.154784			2.088						15.66
0.586497		0.218518	0.319792			5.22						3.132
0.954835		0.766182	0.23081			3.132						1.044
0.204947		1.89927	0.370541			2.088						5.481
0.565796		2.26557	3.14419			1.044						5.22
0.973175		0.438734	0.161164			9.396						3.132
0.333485		0.577222	4.05975			5.481						20.88
0.233737		0.816939	4.17877			6.525						2.088
0.559177		0.984312	3.9042			1.044						9.396
0.927835		0.577222	2.49844			7.308						5.22
0.783731		0.816939	1.58887			1.044						6.264
0.726428		0.984312	3.39505			2.088						4.437
0.954695		1.22238	3.27928			16.443						6.264
1.22678		0.775316	3.03498			5.742						6.264
1.47626		0.340478	3.09176			9.657						4.176
0.333666		0.448574	4.06179			13.572						8.352
2.63952		0.740518	2.28304			11.745						1.044
1.15913		0.317301	2.00996			2.088						6.264
1.47765		0.40671	0.965735			3.132						6.264
1.6552		1.45132	1.56851			1.044						5.481
0.822917		0.948169	1.1375			1.044						16.704
0.161953		0.174067	2.15558			1.044						22.185
0.355879		0.486677	2.19667			1.044						5.22
0.426095		0.791631	2.09871			2.088						6.264
0.314308		1.16352	1.81436			1.044						7.308
0.476514		0.736437	2.34832			4.437						10.962
0.251125		1.46992	0.25236			3.132						8.352
0.371213		0.886426	0.305525			1.044						8.352
0.183057		1.45133	0.766224			2.088						20.88
0.855969		0.244788	0.839173			4.176						5.22
0.588265		0.954464	0.801107			3.132						8.352
0.186091		0.942399	2.70457			5.22						11.484
0.400873		1.48903	3.93794			1.044						7.308
0.721936		0.593676	3.19823			1.044						12.528
0.446191		1.35472	6.23508			3.132						6.264
0.378139		1.68118	3.65891			7.308
0.615588		1.86182	2.97014			4.176
1.64687		1.84516	3.18078			4.437
1.72027		2.31568	4.13658			4.176
2.15266		1.61532	5.36458			3.132
1.8139		0.300885	3.7503			2.088
1.78875		0.249591	4.34969			2.088
1.321		0.151843	4.6709			5.22
1.78204		0.150862	1.89373			6.264
0.216697		0.150297	4.04073			3.132
0.449222		3.78971	2.24637			6.264
0.694408		3.95455	3.01872			1.044
0.725619		4.21179	1.76575			2.088
0.339424		2.99477	2.32185			2.088
0.470315		0.271133	2.67785			1.044
0.613254		0.794772	3.04776			1.044
0.570313		2.24664	2.71663			2.088
0.245431		2.52772	4.04372			3.132
0.164109		2.74529	3.12762			8.352
0.186321		2.69062	4.56703			4.176
0.153679		1.46291	3.60634			5.22
1.1729		1.1339	1.75962			4.176
2.45217		1.09974	1.44129			4.176
2.28116		1.37785	2.20433			3.132
0.270029		1.05973	0.420526			5.22
1.01491		1.1976	0.401206			3.132
0.948627		1.13297	0.412572			2.088
1.60025		0.889404	0.256174			3.132
1.21253		0.179503	0.195921			4.437
0.479963		1.07899	0.305054			3.132
0.283764		0.292888	2.27822			1.044
1.28179		1.15062	2.26505			5.742
0.678423		0.607524	2.16908			1.044
0.788964		0.503304	2.92896			1.044
1.54084		0.655455	4.57571			5.481
1.92456		1.11898	2.99264			13.05
2.12551		0.493418	2.67284			7.569
2.02172		0.247199	3.26399			5.22
1.47863		0.900895	3.64954			12.789
1.99416		0.872834	2.60921			7.047
0.539053		0.580211	2.38982			7.308
0.763631		0.99569	1.11022			4.176
1.21669		0.902596	0.936269			3.132
0.429639		0.799595	1.72448			1.044
1.89211		1.79294	3.24079			3.132
2.26405		0.30997	2.56682			3.393
1.97939		0.438122	4.43663			2.088
0.905217		1.69813	3.56737			5.22
1.22573		1.24649	4.14072			5.22
0.978622		1.48541	4.19729			3.393
0.734619		1.67969	4.09728			8.613
0.485332		2.28495	3.16594			4.698
0.182211		1.53997	2.25368			1.566
0.175847		2.06729	1.81671			10.44
0.16781		1.12661	4.7423			2.088
0.394585		1.36099	3.76217			4.437
0.426509		1.36722	4.09442			4.959
0.475205		1.95903	4.22894			3.132
0.342617		0.794015	3.89672			6.525
0.701535		1.1939	5.19777			5.481
0.677413		1.09578	4.03504			4.698
2.10479		1.54345	5.0476			5.22
0.370892		1.82254	4.16189			2.349
1.24219		2.40913	0.444394			8.613
1.48642		1.86954	3.7039			3.132
0.178519		0.800404	4.69437			3.132
0.32414		1.44104	4.19114			2.088
0.652526		1.34767	4.51538			2.088
1.39434		0.654218	3.37859			4.176
1.53573		3.66022	1.44959			4.437
1.7577		0.866165	0.503582			5.22
0.39341		4.10122	2.89721			1.044
0.400806		2.07996	3.32049			1.044
0.165039		0.889444	1.30579			5.22
0.512926		0.506176	0.418343			10.179
0.298954		0.88635	2.0608			1.044
1.61763		1.07397	2.64857			1.044
1.10197		1.26145	0.164566			2.61
0.633242		0.532485	1.08169			1.044
0.709814		0.161328	3.92677			2.088
0.197641		0.540489	0.283566			1.044
0.324989		0.515592	1.76508			3.132
0.473641		0.170492	2.14672			4.437
0.232346		1.13431	2.9541			5.22
0.599059		1.40496	1.25625			5.481
1.07875		0.259019	1.12415			3.132
0.635714		0.647943	2.80226			1.044
0.458854		0.886886	2.36882			8.352
0.68776		1.65678	2.36815			4.698
0.308724		2.43922	3.26111			6.525
0.215079		0.273299	3.46442			2.088
0.208122		0.209533	0.810641			10.44
0.377677		0.476303	4.1369			2.088
0.707831		0.458042	3.23467			1.044
0.197641		3.08485	3.1498			2.61
0.324989		3.23903	0.984619			2.088
0.473641		1.43983	0.654092			10.701
0.232346		1.63844	0.733301			3.132
0.599059		0.531485	1.38744			2.088
1.07875		0.204252	4.00773			3.393
0.635714		0.185334	3.59242			3.393
0.458854		3.08485	2.71007			4.17607
0.68776		3.23903	2.28495			2.08804
0.308724		1.43983	4.28993			1.30502
0.215079		1.63844	3.92059			1.04402
0.208122		0.531485	2.89998			3.13205
0.377677		0.204252	1.18711			5.22009
0.707831		0.185334	2.43518			4.17607
1.87917		3.08485	2.342			8.87415
2.15373		3.23903	0.373299			1.04402
1.5091		1.43983	0.805036			1.04402
0.662769		1.63844	3.45138			1.30502
1.3824		0.531485	3.53368			3.65406
0.421464		0.204252	3.07601			6.52511
0.190384		0.185334	3.15498			3.65406
0.277166		1.37408	2.41376			2.08804
3.45856		1.08227	3.42442			1.56603
2.97116		1.66349	1.72785			3.65406
3.24495		0.790269	2.71522			3.13205
1.70985		1.20133	1.24001			8.61314
1.07267		1.09399	3.20298			5.7421
0.401649		1.50855	0.462136			4.17607
0.185735		1.2477	0.457825			1.04402
0.79819		0.287173	0.521261			3.65406
0.326125		0.974056	0.867378			1.04402
1.63114		0.193999	1.68269			1.04402
1.28016		0.234718	1.23165			7.30812
1.4849		0.850168	0.519585			1.04402
0.911626		1.61001	1.12647			6.2641
0.80612		1.55505	3.98424			4.17607
0.717083		0.741055	2.97475			5.22009
0.748628		2.29714	0.184725			7.30812
0.151422		2.30025	0.822453			3.13205
0.761637		1.9591	3.75409			1.04402
0.214152		0.434389	3.99953			3.13205
0.158953		1.30995	3.50969			3.13205
0.254584		1.00693	3.35402			6.52511
0.19819		1.00731	3.30795			2.61004
0.256135		2.37358	4.0995			6.0031
0.547277		1.69331	3.54065			5.22009
0.554918		0.176953	2.36234			1.30502
0.204584		2.36176	2.26824			10.4402
0.478743		1.71469	2.36756			2.08804
0.590872		1.3287	1.34913			2.87105
0.982503		0.644092	1.57806			3.13205
2.75712		0.26496	0.517436			3.65406
2.2631		0.242144	1.87009			1.04402
0.299581		0.154446	2.96074			10.1792
1.06661		0.161097	0.16856			6.78611
1.44372		1.48619	0.451935			1.04402
1.25685		0.302102	0.636069			1.04402
1.45424		0.306998	0.608628			1.30502
1.71758		0.151855	0.758601			2.61004
1.62977		0.317057	0.312234			2.08804
0.264712		0.313968	0.409465			4.69808
0.726695		0.404463	0.221956			3.393
0.150466		0.905889	0.153358			6.264
1.91834		0.855155	0.333129			1.044
1.5512		0.469615	0.811471			5.481
2.47262		0.206632	1.23995			1.044
1.02604		1.20168	0.232857			1.044
1.91706		0.658599	0.685676			4.176
0.680405		1.35691	0.792897			5.22
0.977247		0.917805	0.90092			6.264
0.778871		0.220065	0.448643			5.742
0.322617		0.302142	0.514081			3.132
1.76126		0.208111	0.276498			16.704
0.150466		0.616984	0.226187			4.437
1.91834		0.448654	0.203227			4.437
1.5512		1.46377	0.533041			5.481
2.47262		0.238741	0.229979			8.352
1.02604		0.220065	0.374826			6.786
1.91706		0.302142	0.893885			2.088
0.680405		0.208111	0.968072			1.044
0.977247		0.616984	0.903985			1.044
0.778871		0.448654	0.596912			5.22
0.322617		1.46377	2.0445			1.305
1.76126		0.238741	2.3049			1.566
0.981886		0.617764	1.85069			3.393
0.262905		0.56045	1.70718			1.305
0.973693		1.41911	2.49397			1.044
0.964317		1.13486	0.319994			4.437
1.8158		0.992766	0.25782			1.044
3.59186		0.324248	0.892235			4.437
3.21446		0.5262	1.04478			1.044
2.23936		0.2558	1.33653			1.044
0.248541		0.602716	0.597128			4.176
0.652595		0.760324	0.619629			3.132
0.235253		1.02712	1.39502			1.044
0.737078		0.472171	3.3681			1.566
1.21738		0.722978	2.40699			4.176
0.248641		0.175995	0.355235			3.132
0.318479		0.184282	0.286744			2.088
0.264953		0.617656	1.45508			3.132
1.53517		0.163179	1.71176			1.305
0.70691		0.314587	1.50079			2.349
0.885535		0.522543	1.26091			3.915
0.307259		0.456985	1.95525			4.437
0.228915		0.198192	0.172517			4.176
0.158091		0.323112	3.52782			4.437
0.531098		1.24722	2.16673			1.305
0.79148		1.14168	0.578134			1.305
1.40815		0.925328	1.77545			2.088
1.16246		1.10112	1.73261			1.044
1.28103		0.577939	1.15775			5.22
0.228975		1.1417	1.91361			4.437
0.173431		0.671082	2.92445			3.132
0.695646		0.385994	3.3436			4.437
1.85712		0.44653	2.97707			2.088
0.342696		0.644263	2.10262			4.437
0.320653		0.378301	3.00557			2.088
0.392977		0.936678	1.42284			1.044
0.370204		0.830431	1.60737			3.654
0.234486		0.573516	0.430587			5.22009
0.513382		0.246307	1.55			3.13205
0.750936		0.262704	1.55967			4.17607
2.01494		0.511413	3.53286			1.04402
2.11091		0.44653	3.54721			5.22009
1.7005		0.644263	2.15786			7.04712
1.79256		0.378301	2.52188			2.61004
0.198086		0.936678	1.17776			2.61004
0.303823		0.830431	0.842502			3.13205
0.527163		0.573516	1.78098			2.34904
1.49635		0.246307	3.59725			1.04402
1.32198		0.262704	2.7657			7.30812
0.934927		0.511413	3.29627			2.08804
1.23525		0.80974	1.87324			7.30812
1.38276		0.153044	1.73244			1.30502
0.205853		0.389502	1.90053			3.39306
0.576517		1.50734	2.79072			2.61004
0.595201		1.38693	2.14298			1.30502
0.203284		1.51318	3.70637			4.69808
0.392599		0.80974	2.33779			5.7421
0.301499		0.153044	3.02469			9.65716
0.435008		0.389502	2.00834			4.95908
0.634606		1.50734	2.53934			3.132
0.623137		1.38693	1.07637			6.525
0.163026		1.51318	2.16152			1.044
0.222635		0.48673	2.3513			5.481
0.229903		1.04358	2.67377			4.437
0.612898		2.03752	3.60412			8.352
0.164648		1.09822	2.29359			1.044
0.963545		0.237111	0.255681			2.349
0.747578		0.391157	0.469695			6.003
1.40143		0.152887	0.805328			5.22
1.31181		1.22303	2.68498			2.088
1.25983		0.828619	3.71407			4.959
1.23472		0.368132	2.15505
0.838941		1.8923	0.226814
0.732768		2.3008	0.231479
1.27232		1.24535	0.598357
0.408067		1.32184	0.320146
3.76144		3.26088	3.46006
3.50218		1.83038	3.22926
2.9665		0.523026	2.57685
2.15166		0.993346	3.15948
1.28198		0.154473	1.93174
2.89385		1.67955	2.01266
2.84724		1.75124	1.95165
1.4688		1.39357	1.92214
1.07307		1.23118	0.635031
1.41306		0.230814	1.11787
0.291337		2.13249	3.10172
0.449673		3.1631	2.37525
0.328288		4.16993	2.48446
0.242509		4.29913	2.05367
0.150818		2.38978	2.50617
0.301556		3.15014	1.8407
0.301556		0.44824	2.50397
1.35132		1.37223	0.969978
2.23933		1.23454	1.35407
4.009		1.12659	1.97084
3.48186		0.742849	1.79401
3.04956		0.882928	1.68674
1.04304		2.2435	0.444524
1.15109		2.37242	0.734286
2.17921		3.71812	0.530427
0.902524		2.5469	0.815652
3.04956		1.85039	0.287405
1.04304		1.49012	0.443845
1.15109		0.920554	0.207892
2.17921		1.34174	0.300111
0.902524		1.63608	0.864414
0.466376		1.14938	0.784215
0.448887		1.23757	0.330114
1.0104		0.409212	0.178164
0.324738		0.444617	0.188053
0.405656		0.64175	0.172347
0.632737		1.23769	0.294742
0.527471		1.12384	0.311743
0.252961		0.443317	2.42191
0.436089		1.02558	4.25705
0.586264		0.279716	3.64902
0.171164		0.330003	3.09758
1.7011		0.152217	1.26779
0.151719		1.58113	1.65286
0.203254		1.64723	0.225512
0.3732		1.55558	1.70805
0.681478		0.726199	3.01483
0.85294		1.00428	4.55394
0.580203		1.55973	2.2302
0.521189		0.359929	2.36743
0.497882		0.30342	2.14704
1.07679		0.177473	1.23806
0.172114		0.983277	0.302648
1.84998		0.911885	2.74818
0.604539		0.462043	2.34581
0.53949		0.425063	2.01167
0.170031		1.48595	1.37573
1.32907		0.78917	0.211487
0.334702		0.367629	0.269909
0.248147		1.3245	1.6747
0.231062		0.595865	0.155297
0.836123		1.06691	0.879327
0.914643		0.594046	0.707257
1.52441		0.712788	1.45366
0.503872		2.44907	1.66404
1.48176		1.70948	3.74521
0.208459		1.34702	1.66201
0.899894		0.904457	0.357887
0.952199		0.173345	0.91248
2.74723		0.327451	2.10353
0.89367		0.174471	1.79801
0.188234		0.185441	3.71637
0.433464		0.341535	1.6305
0.748789		0.525107	1.93098
0.328026		1.64332	2.1008
0.152986		0.880012	4.46058
0.909017		1.07148	1.00074
0.411512		0.664717	3.41644
2.56084		0.51231	4.02572
1.89543		0.580478	2.2943
1.66105		0.656989	2.79839
1.13482		0.920286	1.2429
1.13839		0.984949	1.48747
0.74288		0.739199	1.84246
0.355082		0.607365	2.07761
0.243007		0.728966	1.71723
0.4982		0.458576	0.475119
1.57054		0.239721	0.552556
1.40626		0.338664	1.2366
0.732198		1.03702	1.29923
1.13398		1.14359	3.42176
0.877826		0.947712	2.83907
1.13339		1.88054	1.39873
0.996713		1.09656	2.21293
0.346925		1.39761	2.11668
0.2552		1.27329	0.88129
0.157759		0.733164	1.04394
0.291692		0.69247	1.8417
0.205642		1.27053	1.44278
0.234852		0.988001	3.59087
0.495869		1.95246	1.73757
0.261532		0.621037	5.15024
0.488376		2.3098	4.78379
2.42907		0.632064	1.88029
0.89607		1.05141	2.25938
1.07216		0.673383	4.34481
1.43622		1.28249	5.07742
0.607005		0.572871	2.27386
0.777407		0.293403	0.27131
1.19097		0.461915	2.39343
1.24137		1.91506	2.97294
1.17859		1.02025	4.3128
0.697624		1.17846	3.7357
1.10877		0.756532	2.86423
2.88033		0.77966	0.388244
2.5785		1.02138	0.804889
1.5861		0.771854	1.52353
0.770584		1.1067	2.70939
0.256577		0.73234	0.168975
0.185978		1.1374	0.375126
0.219566		0.634696	3.83695
0.587716		1.03298	2.65195
0.150283		0.771854	2.39339
0.470206		1.1067	1.94464
1.43137		0.73234	2.30708
0.488377		1.1374	2.05573
1.0475		0.634696	2.78375
0.156821		1.03298	1.75823
0.300745		0.771854	2.20953
1.16186		1.1067	2.79828
1.89724		0.73234	3.02533
1.83817		1.1374	2.97424
1.10195		0.634696	1.57167
2.06634		1.03298	0.731396
2.27502		2.33427	0.22931
1.70507		2.34047	0.183031
0.497105		3.08362	0.169109
1.78654		1.83837	0.218569
1.22135		2.06419	4.71905
0.590463		2.37592	1.82552
1.28581		1.45898	0.193927
1.83017		1.94438	0.158913
1.68571		3.32231	3.65835
1.53227		2.17142	3.36834
2.04686		0.767005	4.85033
3.01073		0.272487	1.50382
1.14266		2.5935	0.8035
0.287893		3.02672	0.954123
3.25315		1.72079	1.19149
3.4482		1.10087	1.26342
0.19971		3.51378	0.386194
0.761839		0.594156	0.391033
0.262929		0.293859	0.813696
0.619469		0.310323	3.04748
0.840208		1.63496	2.73977
0.241559		1.97342	2.51712
0.722768		2.25884	0.52116
1.16181		1.13105	0.158124
0.28898		1.7418	0.274682
1.39532		3.35269	2.13285
0.888686		2.76184	2.32116
0.514412		1.65546	2.3386
1.50174		2.61897	2.39669
0.797836		2.69231	2.63566
0.262929		0.753197	1.31705
0.619469		1.70267	2.73251
0.840208		2.14536	1.73456
0.241559		1.93977	1.88327
0.722768		1.42991	0.769284
1.16181		1.23233	1.61432
0.28898		1.75325	0.50751
1.39532		1.25581	0.731372
0.888686		4.10865	0.156304
0.514412		2.6612	1.25059
1.50174		2.05796	2.36877
0.797836		1.56968	2.01634
1.59953		1.41908	1.86699
2.37279		2.86582	3.36169
2.81339		1.3749	2.26878
2.06988		1.04706	1.72288
1.053		3.70707	1.17606
2.55696		2.16865	1.82712
1.97064		2.42898	2.34304
1.94388		1.79797	2.33445
0.478163		1.46498	1.86846
2.60015		1.14052	2.36236
0.930815		1.60101	3.26152
0.837196		0.387034	3.17119
0.737219		0.929242	0.958073
0.270649		0.897436	0.584687
0.930815		1.20339	0.235741
0.837196		1.40346	0.19057
0.737219		1.22796	1.63473
0.270649		1.6396	0.493113
0.415969		1.77891	0.321429
1.21925		2.73008	1.17719
0.748113		2.84257	4.10591
1.37064		1.9606	2.62758
0.316462		2.06308	4.01631
0.556052		1.21847	4.43524
0.725643		3.21754	4.82914
1.27661		3.32076	5.52892
0.980904		4.1063	3.2984
0.327589		2.71375	2.53732
0.466526		3.14701	1.22465
0.843999		3.1289	0.327508
0.405249		1.94841	0.884362
0.261209		3.00407	0.805885
0.218849		2.86937	1.9036
0.558143		1.12664	2.82104
1.28327		2.96802	4.65414
0.343225		3.46336	4.20367
0.366211		1.50396	3.68428
0.154823		1.17877	2.09394
0.78258		1.46384	0.23922
0.599448		0.283655	2.64842
0.409031		0.179903	0.754625
0.156172		0.174095	1.1601
0.239473		0.190824	2.86579
1.26633		0.172034	0.260498
1.16158		1.61519	1.30593
0.654834		1.906	3.26029
0.201339		1.71478	3.24968
0.328618		1.5598	2.32464
1.87555		1.21095	0.924601
1.90216		0.260761	2.11269
0.935959		3.2795	2.84834
1.60999		2.18385	0.229554
0.290589		2.85447	2.4943
0.342493		2.8285	0.221825
0.25524		3.72232	0.771666
0.218013		3.48786	0.920888
0.882245		2.6722	3.31138
1.38786		2.90979	2.24641
1.29602		0.948701	0.256375
1.16716		0.337444	3.21974
0.219491		0.45501	3.86282
0.154076		1.58936	1.89993
0.165122		0.721988	3.31925
0.258472		0.490009	3.55324
0.96646		0.770939	0.929941
0.298221		1.34622	0.216431
1.3796		0.94282	0.53397
1.35747		0.995212	0.522975
0.381818		0.168358	0.15138
0.246206		0.188716	0.152772
0.418922		1.56726	0.264701
0.779502		0.675874	0.156997
1.34226		1.27388	0.366259
2.25824		2.566	4.35964
1.59474		0.802631	3.39217
0.276744		1.1876	3.0025
0.150605		1.3877	2.46323
0.29755		0.428142	2.57639
0.192351		0.338578	2.37051
0.252941		0.587565	2.51056
0.213546		2.3303	2.60162
0.176383		2.59469	0.546187
0.400443		1.26746	3.61165
0.581879		0.939607	3.49233
0.417153		0.677321	2.61907
0.468751		0.238094	3.74226
0.845872		1.28328	3.23977
1.54671		1.48304	3.60982
1.25096		0.795874	3.98656
0.827142		1.70811	2.8954
0.550939		0.634483	1.55322
1.06606		1.08902	2.43792
1.66059		2.01295	0.697621
0.49683		1.71497	1.44429
0.448805		0.335654	2.96847
0.563143		0.44686	3.27733
0.596895		0.645976	3.29279
0.378222		0.998114	3.52747
1.06222		1.96763	3.01291
0.415615		0.358849	3.16753
1.34257		1.14212	2.55783
0.380671		1.62558	3.06757
0.743272		2.82009	3.13966
1.00137		1.76021	3.60276
2.14561		0.386004	2.52376
1.96234		0.374156	0.256175
2.07932		0.603684	0.317382
2.14239		1.02906	1.74855
0.770362		1.09157	3.02223
0.220981		1.07996	0.576438
0.15201		0.8663	2.59877
1.68749		0.848302	2.16478
1.0798		0.54628	2.66835
0.617686		0.201458	1.79648
2.18592		0.305332	2.20127
2.68897		0.486768	1.7591
2.35827		0.968781	0.390143
1.44466		1.84471	2.50535
0.93672		2.34982	1.99238
0.5		1.68338	0.279316
2.78312		3.35356	0.478459
2.16543		3.21651	2.43499
2.10119		2.17523	2.84168
2.19507		0.51165	3.69822
0.368961		1.30887	3.49515
0.574926		1.77906	3.29202
1.46256		1.71316	0.204997
0.497319		0.377784	0.846013
0.851341		1.63652	2.84088
0.25201		1.0661	2.63663
0.383604		0.592533	3.04345
2.19507		1.11011	1.90277
0.368961		0.346071	0.15286
0.574926		1.43626	0.250913
1.46256		1.06675	0.342039
0.497319		1.86762	1.43819
0.851341		1.4758	1.51374
0.25201		1.47474	0.768632
0.383604		1.54916	1.02861
3.51006		1.62823	1.8402
2.66037		0.176028	3.0192
2.00942		0.882593	1.61883
0.222158		1.20901	1.91681
1.38919		0.969613	2.99073
1.32371		1.06046	0.178569
1.05351		0.48553	0.152669
2.2701		0.162018	1.3787
2.82109		0.209086	0.420254
0.812283		0.467204	0.23952
0.532411		0.174189	2.2882
0.410667		0.174592	4.0953
1.20503		0.464383	2.98438
1.09325		0.196961	1.21949
1.65607		0.399766	2.87904
1.99473		0.369929	4.06957
2.58864		0.375869	2.541
0.314773		0.162018	1.7411
0.627135		0.209086	2.58072
1.11685		0.467204	2.69799
2.063		0.174189	2.34055
2.12022		0.174592	2.80032
0.774794		0.464383	3.09491
0.519422		0.196961	2.68094
0.563812		0.399766	1.07918
1.42911		0.369929	0.168226
1.61777		0.375869	3.41539
0.455792		1.69942	3.1453
2.00928		1.13542	1.98106
0.40189		2.04773	3.41539
1.16012		1.4678	3.1453
1.1059		0.588465	1.98106
0.419624		1.10682	1.13005
0.533238		1.09438	2.64991
0.29037		1.03557	3.59661
0.17387		0.813769	3.27159
0.910018		0.311309	3.22061
0.502131		0.443963	3.36185
0.538976		1.16512	2.05976
0.528721		0.620331	0.729051
0.433199		1.4678	3.57847
0.411521		0.588465	1.52231
0.435194		1.10682	0.480241
0.315623		1.09438	2.54228
0.327458		1.03557	0.481721
0.16447		0.813769	0.317254
0.667166		0.311309	0.390813
0.583094		0.443963	2.4125
1.40075		1.16512	2.46955
0.204745		0.620331	3.53775
0.218408		0.376452	2.45544
0.629592		1.22934	4.43319
3.13567		0.294779	2.41053
1.57268		0.773369	1.76512
2.01722		1.19342	0.951492
0.176164		0.900424	0.598014
2.58755		2.24282	0.156112
1.23552		2.27969	3.5218
0.675957		0.900091	0.429147
1.28034		0.471967	3.02449
2.97551		0.978191	4.73372
0.977984		1.59349	1.78441
0.465379		0.361966	0.605894
1.51658		0.360401	1.38411
1.5344		0.173662	2.11669
3.19536		0.63525	3.67638
1.71308		0.497237	4.21479
0.919144		0.282604	3.37581
2.88933		0.236598	2.76992
1.58979		1.11358	0.899452
1.46403		0.410316	1.42805
1.2918		1.89378	0.500461
0.594133		2.28425	0.942397
2.50727		3.44226	0.754284
3.03707		2.61187	3.27914
2.78736		2.7217	1.08448
2.69174		2.20481	0.593192
0.417556		0.248439	0.359709
1.91415		0.660061	1.09502
2.05805		0.169875	1.61548
1.35841		0.470508	0.855284
1.16195		0.900666	0.867413
1.68593		0.910809	1.24019
2.20714		0.558034	1.34127
1.01594		0.756992	0.859405
0.539764		0.576281	0.695001
2.46959		0.258737	0.172999
2.20061		2.31017	0.632221
3.07937		2.02696	0.441016
2.40108		2.31692	0.176945
1.74879		0.726302	0.189614
2.05269		1.37193	0.361026
0.970384		3.41795	0.805985
0.486635		1.68913	0.213314
2.30076		1.14701	0.306313
0.815347		1.53207	1.07036
0.531736		3.14009	0.228203
0.965121		2.94826	0.872278
1.41736		2.28344	1.11868
0.948366		2.56678	0.879964
1.22331		2.38651	2.39581
1.28506		2.56589	1.83744
2.44379		3.00871	0.333838
2.53331		2.47949	0.801733
2.38207		3.02437	0.207783
2.68488		1.00339	1.40584
1.42413		1.12098	1.21623
2.85483		0.879148	1.01966
0.797369		0.778938	2.01262
1.94056		0.170874	2.52522
0.163675		0.217136	3.01337
1.17448		0.588699	1.84069
2.13993		1.80424	0.352205
0.779168		1.25614	0.50791
0.151746		1.6203	0.78384
0.33279		0.702391	1.42534
0.163184		0.156773	1.06396
1.32028		0.17625	3.84987
1.2782		1.46352	5.03055
1.48357		1.1883	4.11672
2.50973		2.92091	3.95894
0.731433		2.16348	1.40312
0.945192		1.40312	1.06246
0.931031		0.913904	3.31452
1.77311		0.648349	0.627454
1.75307		0.759457	5.0114
1.30418		0.880099	3.03319
0.712011		1.29127	3.48303
0.154178		1.44434	4.13692
0.312606		0.813953	2.01672
1.19085		1.1088	1.82656
0.516318		2.2948	2.49497
0.560551		2.13082	3.4931
0.948169		1.90315	0.638109
0.679218		0.65068	3.37947
0.730293		1.42234	3.4138
0.808549		0.847271	2.35402
1.31425		0.326843	1.761
1.43216		0.182045	2.43214
0.786816		1.12179	1.77593
0.546423		1.31548	2.80503
0.407249		1.62816	0.621076
1.26257		1.35413	0.716264
0.665729		1.3616	1.43057
1.15486		0.903794	1.25356
0.730081		0.829709	2.17222
0.743691		0.416732	1.12512
0.69649		0.689952	1.61762
0.688232		1.10985	1.22961
0.866255		0.921817	1.03066
0.723115		0.836241	0.598585
0.850814		0.669659	3.42862
1.64638		0.916973	3.261
1.48849		1.53927	3.04998
1.3027		1.25044	2.5466
1.47578		1.5563	4.00406
1.4866		1.21968	3.81261
1.48536		1.1182	2.61502
0.852368		1.21076	1.83796
0.452641		2.26015	2.78653
0.169768		1.41008	0.812557
1.35925		1.09182	2.33905
0.161982		0.911578	3.43051
1.57128		1.41755	1.12329
1.08714		2.70973	3.7274
0.867337		1.84789	2.65283
0.812958		2.53377	1.53397
0.694959		2.25197	0.449938
1.18304		0.325171	0.686374
1.948		0.895432	0.816368
1.39797		0.858248	1.003
1.21023		0.97705	1.96189
1.07069		1.08324	0.297433
0.945171		1.68741	0.90393
0.665884		0.579855	1.88077
0.377723		1.07231	2.0069
1.5211		1.55398	0.28704
0.965101		2.13422	2.36837
1.57168		2.3496	1.02891
0.809711		0.784601	0.268995
1.65703		1.14113	0.856208
1.28076		0.59337	0.965931
1.26753		0.904891	1.07385
1.26796		0.828631	0.259774
1.35266		1.68913	0.257473
1.59263		0.818782	0.219378
1.5038		1.20798	0.217649
1.31202		1.82713	0.754658
0.636147		0.393618	1.25461
0.22442		1.40214	2.44757
0.717582		1.00012	2.16151
1.28074		1.69771	0.331828
3.07388		1.42915	0.270237
1.2105		1.35139	1.80817
1.18005		0.952791	1.48958
0.553571		0.24837	3.422
1.09434		0.602766	2.75778
0.668024		1.14706	0.990411
0.191503		0.378439	0.692619
0.235808		0.24837	3.16433
0.405145		0.602766	4.04433
0.668396		1.14706	5.01738
0.283731		0.378439	2.09406
0.511903		0.24837	3.32331
2.07613		0.602766	4.14218
0.805744		1.14706	3.76855
1.25936		0.378439	1.96733
0.896182		1.15185	2.69377
0.286065		2.90305	3.20051
0.193518		2.90545	1.76817
0.162182		0.828417	0.511707
0.340961		1.71629	1.99264
0.272973		1.44082	3.00094
0.857007		1.35422	1.78429
0.354812		0.264325	3.53935
1.01322		3.10237	3.04122
0.78039		0.286304	2.12097
1.84935		0.341381	3.31756
1.72476		0.605527	0.870189
1.26176		1.80762	2.36647
1.24388		2.14182	4.37042
2.86249		2.66621	3.2571
1.01292		1.26022	1.96094
0.239043		3.32007	1.0655
1.18783		0.677391	2.93193
1.8536		1.38173	3.89555
0.883968		1.04628	1.19882
1.01292		0.697686	2.02871
0.239043		0.33865	3.38192
1.18783		0.725609	3.46161
1.8536		1.10921	1.94433
0.883968		1.02696	3.48572
0.168421		1.10342	1.4477
0.150818		2.29251	1.38929
0.311887		1.88075	0.675912
0.707088		1.75205	1.27985
0.96838		2.19964	0.382104
0.384885		2.62281	1.31811
1.31003		1.68781	0.999375
0.81328		1.49444	0.164739
0.762698		1.42258	0.554918
0.336596		0.817015	3.29408
0.713783		1.22772	2.19256
0.200156		1.32228	1.67971
0.609606		2.05879	3.32107
3.31687		0.749724	0.162962
3.31501		0.795465	3.46658
3.31687		0.842603	4.95973
3.31501		1.60167	2.13143
2.53949		1.80794	1.02761
1.92311		1.25867	0.585087
2.24299		0.749724	0.984631
2.3281		0.795465	1.35301
0.604291		0.842603	2.22394
1.0593		1.60167	2.00001
0.280585		1.80794	0.956487
1.56163		1.25867	0.899067
1.68244		1.02882	0.222205
0.750323		0.93995	0.413699
1.08056		2.05187	0.190295
0.151496		1.94521	0.742336
1.38364		0.864485	1.43022
1.17635		2.20114	3.32107
1.55858		2.12431	0.162962
0.36848		2.35183	3.46658
2.17347		1.08857	4.95973
1.3		1.84529	2.13143
0.36848		1.9611	1.02761
2.17347		1.81455	0.585087
1.3		1.40129	0.984631
1.77827		0.748085	1.35301
1.75107		0.248864	2.22394
1.29459		0.982186	2.00001
0.88173		0.748085	0.956487
0.186759		0.248864	0.899067
1.21392		0.982186	0.222205
0.751206		1.63231	0.413699
1.97252		1.05162	0.190295
0.598416		2.61245	0.742336
1.90867		1.95399	1.43022
0.700985		1.44603	1.03709
1.13645		0.613028	3.98769
1.39062		1.08356	3.69027
0.474019		0.761631	1.66926
2.80676		0.638988	3.28185
1.51839		0.540542	2.51292
2.60102		1.05183	2.18452
1.30263		2.62628	3.35609
0.187462		1.7643	4.23552
0.387525		3.30715	3.76737
1.4499		2.63575	3.00309
0.871507		2.40605	3.88843
0.421592		0.756469	3.30237
2.19219		0.293963	2.44818
1.74101		1.05183	0.99982
0.595808		2.62628	2.44953
1.43978		1.7643	2.29006
0.871507		3.30715	1.98013
0.421592		2.63575	2.10169
2.19219		2.40605	1.2582
1.74101		0.756469	1.04471
0.595808		0.293963	0.41738
1.43978		1.05183	3.34044
0.479743		2.62628	2.19821
1.45473		1.7643	2.79593
0.470146		3.30715	2.66701
0.443204		2.63575	2.5311
0.257798		2.40605	2.5251
0.527293		0.756469	1.38091
0.632334		0.293963	1.27611
0.305215		2.37955	1.25772
0.330482		2.15311	1.69348
0.304275		2.80905	2.00525
3.50268		3.57486	2.24972
3.15277		4.04327	1.87357
0.92445		3.16728	0.985835
3.37221		2.93454	1.7073
2.16359		1.36336	0.92706
1.32357		2.4885	1.04368
1.08942		3.27229	0.936439
1.62862		2.37955	2.72386
0.792179		2.15311	3.11654
0.786196		2.80905	3.04304
0.797087		3.57486	2.78062
0.23017		4.04327	2.56388
1.60441		3.16728	1.39813
2.56857		2.93454	3.61499
0.804065		1.36336	4.30003
0.544902		2.4885	3.44984
0.819617		3.27229	2.79994
1.91162		1.12996	0.908184
1.83904		0.779036	1.88178
0.960487		0.46092	2.29379
0.794152		0.590866	0.200163
0.855983		1.02506	1.17588
0.497295		1.83574	1.20717
0.362986		0.96935	1.62513
0.266709		0.677022	3.9298
0.770439		1.2153	2.44891
1.68658		0.639795	3.47151
1.18591		0.717615	0.796195
0.526327		1.36648	0.779249
1.20184		1.59219	1.64914
0.440485		0.259147	3.3074
0.266709		2.01481	1.87033
0.770439		0.639795	1.23103
1.68658		0.717615	2.57079
1.18591		1.36648	0.569525
0.526327		1.59219	0.159048
1.20184		0.259147	0.631125
0.440485		2.01481	1.97299
0.167978		1.24971	2.01779
1.41054		2.71204	1.80774
0.442846		3.35304	1.82674
1.61513		0.425338	0.892825
1.74958		1.11807	2.05648
1.14201		1.87592	1.38276
0.856844		2.22204	1.62148
1.87474		1.04609	1.34332
1.33009		0.739993	1.40601
2.50546		0.675502	2.54464
1.83749		0.413178	2.86797
0.279295		0.616034	1.11839
0.44265		0.955509	0.370758
0.409623		3.84848	0.444012
1.24131		1.50335	1.23212
0.654822		0.217361	3.46909
0.914095		1.5079	3.31662
0.682475		1.52221	1.83837
1.20291		0.621442	4.00411
1.3869		1.30759	2.5278
0.279295		1.02891	2.47259
0.44265		0.696929	2.10696
0.409623		1.00729	3.40755
1.24131		0.575656	3.12424
0.654822		0.636977	2.57971
0.914095		1.08925	4.98535
0.682475		0.546578	3.588
1.20291		0.448756	3.59562
1.3869		0.74171	2.98929
1.33504		0.845431	3.90601
0.686024		2.01588	3.05497
0.90089		2.09332	2.73382
1.72667		0.999284	2.48024
2.99457		0.992113	3.67067
1.07811		0.490153	1.43555
2.29601		0.770523	1.9936
1.01066		0.298998	2.703
2.91105		0.313481	3.30068
0.161167		0.40466	2.73927
0.223676		0.170408	2.33641
0.304904		0.169315	2.78086
1.34444		0.321471	2.96899
0.673292		0.168706	0.196538
0.312176		0.178953	0.830024
0.601511		0.157298	3.69662
0.715566		0.198016	2.66866
0.383839		0.298998	1.72593
0.757266		0.313481	1.62753
0.908827		0.40466	0.722665
1.00661		0.170408	0.410691
1.0278		0.169315	0.280519
1.46116		0.321471	0.536452
0.883022		0.168706	1.89942
3.23297		0.178953	3.57565
2.74078		0.157298	3.0833
1.4578		0.198016	0.960226
1.61337		0.712024	1.5441
0.950998		1.60935	0.586661
1.99673		1.95163	2.17504
1.99614		1.34016	4.87958
0.583578		1.52958	2.33261
2.76189		0.230612	1.9904
4.04728		0.360785	3.22138
2.26553		0.661519	3.54325
0.681439		0.169514	3.03418
0.43514		0.523855	2.8569
2.0101		0.438203	1.31419
0.154278		0.33959	1.76254
0.543915		0.274364	2.55105
0.167301		0.171711	3.15369
0.30019		1.0523	2.7979
0.177281		1.53568	2.39087
0.23658		2.22296	2.04996
0.187931		3.1148	0.255095
0.748676		2.80799	0.70775
0.308659		1.22504	2.45639
1.14828		1.98447	2.61842
0.92858		0.603708	1.98628
0.923925		0.785734	2.45041
0.895551		2.48601	2.85877
0.164266		2.32129	0.826705
0.179699		1.31355	0.666899
1.23707		1.06455	1.14179
0.751105		0.38804	0.822358
0.296049		1.57848	0.350498
0.892817		1.30915	1.00834
1.92701		1.06455	1.39452
0.990566		0.38804	1.96572
0.163309		1.57848	0.701443
0.238585		1.30915	2.66542
2.23127		2.28635	1.01106
0.314309		2.46814	1.06241
1.06821		3.03361	0.886651
0.369043		1.06059	0.784867
0.809896		0.969036	1.02743
0.406561		1.18059	4.77101
0.75335		1.66127	2.75488
1.18287		2.87858	0.771217
1.19841		0.597743	1.66736
0.895734		2.06398	1.05684
0.695312		1.25793	1.45375
1.15806		0.736595	2.68142
1.1498		0.212342	2.90581
2.09462		0.402857	2.41941
0.820977		0.683337	3.27119
0.813062		0.522178	2.71135
0.200359		0.784953	2.50765
1.18978		0.321696	1.92998
2.1252		1.47577	2.23641
1.39839		2.03835	3.35954
0.431614		1.60143	3.64734
0.42417		1.32146	3.27682
0.4787		0.246272	4.10556
0.164447		0.469251	3.24729
0.398665		1.9215	2.38877
0.327339		1.92101	0.857278
0.24536		0.418114	1.48707
0.190238		0.69235	3.37369
0.443173		0.418114	1.24175
0.277256		0.69235	2.46028
0.158013		1.54126	2.88393
0.392049		1.66931	4.9844
0.352727		0.582042	3.37025
0.216736		0.617477	3.13394
0.234568		1.60195	2.50642
0.239859		2.10569	4.00649
0.153323		1.47218	4.06177
0.173573		0.807046	2.85128
0.272722		2.31335	2.7261
0.198141		1.40924	3.18847
0.380427		0.690764	2.4487
0.241206		0.82225	4.2455
0.168663		1.64437	4.04092
0.160859		1.34099	3.69194
0.326203		0.301938	2.41621
0.691088		0.479866	3.7726
2.76378		0.385935	3.14863
2.40571		1.75012	3.07196
1.14102		0.443003	3.21531
1.38479		0.152625	3.42351
0.261811		0.193985	2.82408
2.17592		0.271143	2.1686
0.345663		0.26173	1.34668
2.88515		0.160424	3.12938
1.37933		0.295366	1.89843
2.83048		0.434317	3.00651
3.45464		0.327062	2.98973
3.14849		0.563393	1.9278
2.9876		0.781832	1.23093
2.52459		1.09115	2.29622
2.11139		0.690222	1.50857
2.39378		1.31455	1.4906
3.351		2.00603	2.75494
2.31746		1.54456	2.738
1.69609		1.31455	1.75137
1.15567		2.00603	2.48658
0.598491		1.54456	2.93164
0.764658		2.27998	2.65262
1.48849		2.03205	3.00712
1.12601		2.82246	2.28717
2.03572		1.0522	3.23463
1.33444		3.15612	3.20349
0.283696		1.5696	1.30741
0.294065		1.81993	1.55539
0.847326		0.23096	2.46251
3.04757		3.73305	2.5803
3.10454		0.84961	1.64576
1.97566		4.09997	1.73056
2.455		4.07699	0.569817
1.49451		1.0522	1.54475
1.12233		3.15612	3.45707
1.35257		1.5696	2.20521
0.97721		1.81993	3.18269
0.685826		0.23096	1.98353
2.10943		3.73305	2.30734
1.79662		0.84961	3.68289
3.00102		4.09997	2.60935
0.33063		4.07699	3.27996
1.03441		0.685824	2.22339
2.10943		0.180816	4.14678
1.79662		0.497968	0.154816
3.00102		1.29719	0.730033
0.33063		1.41047	2.52965
1.03441		2.11594	2.36771
0.841982		1.95875	1.924
0.910217		0.685824	1.68322
0.884471		0.180816	1.83936
0.231567		0.497968	1.9696
0.644151		1.29719	2.89795
0.874427		1.41047	2.99636
0.638909		2.11594	2.78766
0.966496		1.95875	3.13979
1.39536		3.7286	0.701695
0.732269		1.863	1.44496
0.603401		1.51343	1.50406
1.07317		2.49332	1.07334
0.322049		2.29916	0.755606
0.635976		0.210911	1.52129
1.60853		0.301666	2.52742
0.950531		0.975885	2.64581
0.549396		0.749127	1.73282
0.432154		0.255136	1.01127
0.494902		0.558141	0.730951
0.423417		0.417026	0.373959
0.250536		0.229452	0.834781
0.497937		0.178746	1.38028
0.617754		0.212793	0.194994
0.171235		0.253969	2.17238
1.84752		0.292481	1.11883
2.16691		0.429769	1.96425
0.729895		0.465643	1.33999
1.78685		0.291087	3.25878
1.96359		0.665533	2.32416
2.01788		0.397576	2.66878
0.450009		0.210911	3.187
1.10579		0.301666	1.26888
0.699438		0.975885	0.979346
0.275953		0.749127	1.00842
0.255439		0.255136	0.222641
0.80918		0.558141	0.441889
0.468147		0.417026	0.214647
0.560529		0.229452	0.317999
0.214339		0.178746	2.43098
0.402678		0.212793	6.24509
0.434358		0.253969	3.62868
0.961588		0.292481	3.35805
0.715622		0.429769	4.72013
1.91609		0.465643	4.67187
4.03752		0.291087	3.7342
1.70148		0.665533	1.90959
2.71895		0.397576	1.71357
1.67812		1.68921	4.43447
2.00304		2.50295	3.72205
1.18207		2.42916	4.56468
1.58001		2.9121	3.39905
1.33653		2.36793	6.24509
0.960973		0.880124	3.62868
1.21045		1.65984	3.35805
1.27808		1.92877	4.72013
1.05595		1.83944	4.67187
1.04601		1.04894	3.7342
0.293418		1.94436	1.90959
0.169098		0.317697	1.71357
1.43877		1.62399	4.43447
1.66823		1.60019	3.72205
0.863556		1.14189	4.56468
0.341098		1.86054	3.39905
0.169977		1.72694	1.15964
0.176621		1.34018	0.855836
0.240375		0.386792	0.411928
0.215266		0.934519	1.12236
0.327277		0.174006	0.525844
0.997089		0.856994	0.515879
0.427089		0.443279	2.62512
0.365136		1.01834	3.57548
0.215799		0.223644	4.44012
0.829912		0.960922	4.11599
0.270151		0.652758	4.06569
1.04833		3.16376	3.84101
0.560572		2.33825	4.76463
0.630133		1.2951	5.51958
0.601697		0.40015	1.11279
0.190442		0.199515	1.24067
2.35724		0.250819	1.69695
0.724876		0.386664	0.264498
0.520128		0.283261	1.74115
0.181638		0.150337	2.63609
0.218257		0.65729	3.25905
0.23956		0.287062	3.11685
0.431283		0.737415	2.1313
0.891743		0.216069	2.96537
0.336602		0.180499	2.57284
0.239217		2.91322	3.45478
1.7172		1.24812	2.82447
[truncated: 4,273 more rows]

## Sheet: S3 Fig
S3A Fig				S3B Fig
Virus puncta transported/field (Normalized to control)				Infected neurons/field
Control	Cycloheximide			Control	Cycloheximide
100	103.628			67.5833	0
93.1372	96.0784			78	0
106.863	92.4837				0
100	92.9578				0
100	105.915
100

[truncated: 1 more sheets: S4 Fig]
